# Supplementary material for: Comparative genomic hybridizations reveal absence of large Streptomyces coelicolor genomic islands in Streptomyces lividans
Source: BMC Genomics. 2007 Jul 10;8:229. doi: 10.1186/1471-2164-8-229 (PMC1934918; doi:10.1186/1471-2164-8-229)
Supplement: Additional file 2 — Table of microarray data and GI designations of genes probed. Contains comparative genomic microarray hybridization ratios from three replicate experiments, designations of presence/absence in S. lividans, GI designations, CAI values and maximum/average expression in transcriptome data for each gene. [file 1471-2164-8-229-S2.csv]

#################################################################################################################
SUPPLEMENTARY MATERIAL FOR
"Comparative Genomic Hybridizations Reveal Absence of Large Streptomyces coelicolor Genomic Islands in Streptomyces lividans"
by Jayapal et al., 2007
#################################################################################################################
	Table of microarray data and GI designations of genes probed
Legend for column fields:
Sco#	S. coelicolor gene name from http://streptomyces.org.uk/
CGH Slide 1, 2, 3	Normalized CGH ratios from three technical replicate experiments
Median Ratio	Median CGH ratio
Smooth Ratio_11 & _19	(Median) CGH ratio smoothened using median of 11-gene or 19-gene sliding window (used in Figure 1 plot)
S.lividans Present?	Designation of presence/absence in S. lividans based on CGH ratio and evidence from adjoining genes
GI	GI designation
CAI	Codon Adaptation Index for each gene based on all chromosomal genes as reference
Smooth CAI_19	CAI smothened using median value over a 19-gene sliding window (used for Figure 1 plot)
Average mRNA Expression	Average mRNA expression data obtained from microarray data of 8 time-points in an R5 culture and 5 time-points in an SMM culture
Max mRNA Expression	Maximum mRNA expression data obtained from microarray data of 8 time-points in an R5 culture and 5 time-points in an SMM culture (used in Figure 2)
Sco#	CGH Slide 1 (S136)	CGH Slide 2 (S219)	CGH Slide 3 (S319)	Median Ratio	Smooth Ratio_11	Smooth Ratio_19	S.lividans Present?	GI	CAI	Smooth CAI_19	Average mRNA Expression	Max mRNA Expression
SCO0001	-1.6	-2.92	-2	-2			No	Other	0.48		-1.07	-0.32
SCO0003	-3.66	-2.4	-2.27	-2.4			No	Other	0.46		-1.95	-1.49
SCO0005	-2.38	-2.66	-1.66	-2.38			No	Other	0.63		-1.51	-1.2
SCO0008	-1.77	-2.29	-0.62	-1.77			No	Other	0.4		3.27	3.27
SCO0009	-2.58	-2.32	-2.34	-2.34	-2		No	Other			-1.43	-0.97
SCO0012	-2.36	-2.72	-1.5	-2.36	-2.12		No	Other	0.61	0.53	-1.46	-0.75
SCO0013	-1.84	-1.54	-0.57	-1.54	-2.12		No	Other	0.82	0.54	-1.05	-0.18
SCO0014	-1.65	-2.35	-0.9	-1.65	-1.86		No	Other	0.51	0.57	0.17	1.57
SCO0015	-3.35	-0.8	-2.29	-2.29	-2.12	-1.86	No	Other	0.75	0.57	-1.55	-1.08
SCO0016	-1.24	-1.19	-0.36	-1.19	-2.12	-1.77	No	Other	0.77	0.57	-0.38	-0.15
SCO0017	-2.21	-2.12	-1.34	-2.12	-1.86	-1.74	No	Other	0.6	0.57	-1.44	-0.85
SCO0018	-3.01	-2.36	-1.87	-2.36	-1.74	-1.65	No	Other	0.57	0.57	-1.71	-1.06
SCO0019	-2.61	-1.86	-1.28	-1.86	-1.74	-1.54	No	Other	0.32	0.57	-1.41	-0.91
SCO0020	-2.68	-2.88	-1.39	-2.68	-1.74	-1.54	No	Other			-1.73	-1.16
SCO0021	-2.25	-1.74	-0.93	-1.74	-1.43	-1.54	No	Other	0.54	0.57	-1.26	-0.28
SCO0022	-2.68	-1.43	-0.86	-1.43	-1.45	-1.48	No	Other	0.42	0.57	-1.46	-0.94
SCO0025	-0.6	-0.75	-0.2	-0.6	-1.45	-1.48	No	Other	0.59	0.57	0.97	2.42
SCO0026	0.81	1.26	0.62	0.81	-1.43	-1.45	No	Other	0.59	0.57	-0.53	0.92
SCO0027	-0.87	-0.87	0.03	-0.87	-1.43	-1.43	No	Other	0.57	0.57	0.09	1.62
SCO0028	0.08	-0.77	0.15	0.08	-1.21	-1.45	No	Other	0.78	0.57	0.18	2.61
SCO0029	-1.57	-1.45	-1.34	-1.45	-1.21	-1.43	No	Other	0.51	0.57	-0.73	1.31
SCO0030	-1.92	-1.48	-0.96	-1.48	-1.18	-1.43	No	Other	0.53	0.57	-0.34	1.37
SCO0031	-2.45	-0.56	-1.21	-1.21	-1.18	-1.43	No	Other	0.57	0.57	-0.84	1.74
SCO0033	-1.83	-2.29	-0.89	-1.83	-1.21	-1.21	No	Other	0.6	0.59	-0.87	0.96
SCO0034	-1.86	-0.81	-1.18	-1.18	-1.21	-1.18	No	Other	0.49	0.59	-1.34	0.06
SCO0035	-2.02	-2.15	-0.89	-2.02	-1.45	-1.18	No	Other	0.37	0.59	-1.39	-0.41
SCO0036	-1.1	-1.5	-0.51	-1.1	-1.48	-1.18	No	Other	0.42	0.59	-0.05	2.87
SCO0037	-2.16	-2.18	-1.55	-2.16	-1.18	-1.33	No	Other			-1.11	-0.66
SCO0038	-1.86	-1.1	-0.67	-1.1	-1.18	-1.45	No	Other	0.68	0.59	0.19	0.4
SCO0039	-1.85	-1.76	-0.96	-1.76	-1.1	-1.33	No	Other	0.59	0.59	-1.1	-0.43
SCO0040	-2.31	-2.03	-1.04	-2.03	-1.1	-1.33	No	Other	0.66	0.59	-0.71	1.7
SCO0042	-1.18	-0.93	-0.15	-0.93	-1.33	-1.55	No	Other	0.69	0.59	-0.01	2.39
SCO0043	-2.13	-0.99	-1.03	-1.03	-1.55	-1.55	No	Other	0.68	0.59	-1.43	-1.19
SCO0044	-2.15	-1.57	-0.81	-1.57	-1.33	-1.55	No	Other	0.65	0.59	-1.42	-1.04
SCO0046	-1.98	-0.33	-0.65	-0.65	-1.55	-1.33	No	Other	0.72	0.61	-0.81	0.35
SCO0047	-1.17	-2.12	-1.33	-1.33	-1.55	-1.55	No	Other	0.59	0.61	-0.95	-0.37
SCO0048	-2.34	-1.88	-0.75	-1.88	-1.55	-1.55	No	Other	0.43	0.61	-1.33	-0.73
SCO0049	-1.83	-1.55	-0.58	-1.55	-1.55	-1.33	No	Other	0.46	0.62	-1.23	-0.24
SCO0050	-0.53	-1.62	-0.97	-0.97	-1.55	-1.55	No	Other	0.43	0.62	-0.55	1.08
SCO0051	-2.32	-1.6	-1.15	-1.6	-1.55	-1.55	No	Other			-0.04	0.6
SCO0053	-1.71	-1.84	-0.7	-1.71	-1.55	-1.55	No	Other			-0.85	-0.47
SCO0055	-2.93	-2.01	-1.17	-2.01	-1.55	-1.57	No	Other	0.45	0.65	-1.2	-0.54
SCO0056		-1.01	-0.25	-0.63	-1.55	-1.6	No	Other	0.59	0.65	-0.45	1.53
SCO0057	-0.77	-1.11	-0.47	-0.77	-1.6	-1.63	No	Other	0.74	0.65	-0.79	0.74
SCO0058	-2.62	-1.79	-1.3	-1.79	-1.63	-1.63	No	Other	0.49	0.65	-1.26	-0.85
SCO0059		-1.58	-0.28	-0.93	-1.69	-1.65	No	Other	0.65	0.66	-0.74	0.74
SCO0060		-0.7	-0.9	-0.8	-1.65	-1.63	No	Other	0.82	0.66	0.39	2.66
SCO0061	-2.69	-1.73	-1.36	-1.73	-1.65	-1.63	No	Other	0.66	0.66	-0.91	-0.03
SCO0062	-1.63	-1.72	-0.98	-1.63	-1.65	-1.63	No	Other	0.62	0.66	-0.68	-0.09
SCO0063	-1.69	-1.75	-0.93	-1.69	-1.69	-1.65	No	Other	0.66	0.66	0.47	1.81
SCO0064	-3.31	-2.32	-1.21	-2.32	-1.65	-1.63	No	Other	0.74	0.66	-1.31	-0.66
SCO0065	-1.65	-1.69	-0.53	-1.65	-1.65	-1.55	No	Other	0.72	0.66	-0.81	0.17
SCO0066	-2.35	-1.73	-1.19	-1.73	-1.65	-1.6	No	Other	0.75	0.66	-1.23	-0.41
SCO0067		-0.5	0.3	-0.1	-1.65	-1.63	No	Other	0.78	0.66	-0.21	1.62
SCO0068	-3.06	-1.89	-1.09	-1.89	-1.65	-1.6	No	Other	0.82	0.66	-1	-0.1
SCO0069	-2.37	-1.44	-1.44	-1.44	-1.55	-1.63	No	Other	0.75	0.66	-1.07	-0.37
SCO0070	-0.76	-1.32	-1.21	-1.21	-1.55	-1.63	No	Other	0.52	0.63	-1.24	-0.55
SCO0071	-1.75	-1.44	-0.44	-1.44	-1.55	-1.6	No	Other	0.76	0.62	-0.95	0.16
SCO0072	-2.72	-1.84	-1.23	-1.84	-1.44	-1.55	No	Other			-1.02	0.21
SCO0073	-1.57	-1.55	-1.24	-1.55	-1.55	-1.48	No	Other	0.63	0.63	-0.74	1.01
SCO0074	-0.6	-0.75	-0.67	-0.67	-1.48	-1.44	No	Other	0.51	0.57	-0.01	1.98
SCO0075	-1.67	-1.6	-0.82	-1.6	-1.48	-1.44	No	Other	0.51	0.56	-1.1	-0.52
SCO0076	-2.91	-2.04	-0.91	-2.04	-1.48	-1.21	No	Other			-1.27	-0.83
SCO0079	-0.71	-0.27	0.19	-0.27	-1.48	-1.21	No	Other	0.4	0.55	-1.63	-0.96
SCO0080	-2.69	-2.2	-1.69	-2.2	-0.67	-0.67	No	Other	0.51	0.55	-1.37	-0.67
SCO0081	-1.34	-2.14	-1.48	-1.48	-0.27	-0.67	No	Other			-1.3	-0.61
SCO0083	-0.07	0.03	0.11	0.03	-0.13	-0.4	Yes		0.57	0.55	-1.07	-0.46
SCO0084	-0.2	-0.13	-0.11	-0.13	-0.13	-0.39	Yes		0.43	0.55	-1	-0.34
SCO0085	0.1	-0.14	0.19	0.1	-0.13	-0.39	Yes		0.56	0.52	-1.27	-0.04
SCO0086	0.52	-0.12	-0.41	-0.12	-0.13	-0.39	Yes		0.55	0.55	-1.45	-0.82
SCO0087	-0.06	-0.53	-0.11	-0.11	-0.13	-0.39	Yes		0.63	0.51	-1.37	-0.76
SCO0088	-0.35	0.04	0.18	0.04	-0.13	-0.39	Yes		0.51	0.51	-1.51	-0.9
SCO0089	-0.19	-0.15	0.25	-0.15	-0.15	-0.27	Yes		0.51	0.51	-1.03	-0.45
SCO0090	-0.4	-0.48	-0.11	-0.4	-0.15	-0.15	No	Other	0.51	0.52	-1.1	-0.28
SCO0091	-1.02	-1	-1.35	-1.02	-0.39	-0.15	No	Other	0.7	0.55	-2.92	-2.59
SCO0092	0.07	-0.15	-0.52	-0.15	-0.4	-0.13	No	Other			-1.07	-0.92
SCO0095	-0.39			-0.39	-0.4	-0.13	No	Other	0.55	0.55	-0.16	1.23
SCO0096	-1.93	-1.01	-1.17	-1.17	-0.4	-0.15	No	Other	0.66	0.55	-0.96	-0.44
SCO0097	-0.84	-0.15	-0.9	-0.84	-0.4	-0.15	No	Other	0.38	0.55	-0.49	1.15
SCO0098	-4.68	-4.23	-2.94	-4.23	-0.39	-0.15	No	Other	0.59	0.52	-2.84	-2.15
SCO0099	-0.74	-0.53	0.23	-0.53	-0.15	-0.15	No	Other			-0.82	-0.11
SCO0101	0.25	0	-0.55	0	-0.35	-0.15	Yes		0.43	0.52	-1.67	-1.27
SCO0102	-0.03	0.21	0.24	0.21	-0.11	-0.15	Yes		0.38	0.52	-1.02	-0.19
SCO0103	0.35	0.14	-0.04	0.14	-0.11	-0.11	Yes		0.52	0.53	-0.57	0.53
SCO0104	0.2	0.08	0.15	0.15	-0.06	-0.11	Yes		0.6	0.55	-1.1	0.43
SCO0105	-1.07	-0.11	0.12	-0.11	0	-0.09	Yes		0.7	0.57	-0.96	0.19
SCO0106	-0.15	-0.35	-0.38	-0.35	0	-0.06	Yes		0.58	0.57	-1.06	-0.12
SCO0107	0.36	0.14	0.28	0.28	-0.03	-0.06	Yes		0.37	0.58	-0.45	1.56
SCO0108	0.07	-0.3	-0.16	-0.16	-0.06	-0.03	Yes		0.43	0.58	-0.1	0.52
SCO0109	-0.25	-0.01	-0.06	-0.06	-0.06	-0.03	Yes		0.47	0.59	-1.37	-0.92
SCO0110	0.19	0.06	0.36	0.19	-0.06	-0.03	Yes		0.6	0.6	-1.27	0.2
SCO0111	0.21	-0.13	-0.09	-0.09	-0.06	-0.03	Yes		0.57	0.6	-1.23	-0.82
SCO0112	-0.51	-0.03	0.32	-0.03	-0.03	-0.03	Yes		0.53	0.6	-0.65	1.19
SCO0113	-0.25	-0.05		-0.15	-0.06	-0.06	Yes				-0.64	0.09
SCO0114	-0.11	0.29	0.29	0.29	-0.06	-0.06	Yes				-0.87	0.31
SCO0116	0	0	0.28	0	-0.03	-0.03	Yes		0.7	0.6	-1.23	-0.35
SCO0117	0.49	-0.15	-0.37	-0.15	-0.03	0	Yes		0.66	0.6	-1.22	-0.74
SCO0118	0.05	-0.04	0.44	0.05	-0.03	0	Yes		0.69	0.6	-0.75	1.03
SCO0119	0.28	-0.34	-0.13	-0.13	0	0	Yes		0.68	0.6	-0.26	2.46
SCO0120	-0.02	-0.37	-0.44	-0.37	0.05	0	Yes				-1.34	-0.5
SCO0121	0.41	0.3	-0.15	0.3	0.05	-0.03	Yes		0.69	0.64	-1.08	0.3
SCO0122	0.36	0.42	0.5	0.42	0.07	0	Yes		0.64	0.64	-0.71	1.39
SCO0123	-0.02	-0.24		-0.13	0.07	0	Yes		0.71	0.64	0.24	2.28
SCO0124	0.2	0.48	0.21	0.21	0.07	0	Yes		0.58	0.64	-1.21	-0.88
SCO0125	0.51	0.11	-0.34	0.11	0.07	0	Yes		0.68	0.64	-0.71	0.78
SCO0126	0.03	0.33	0.34	0.33	0.11	0.05	Yes		0	0.66	-0.93	-0.51
SCO0127	0.07	0.01	0.37	0.07	0.07	0.07	Yes		0	0.66	-1.07	-0.38
SCO0128	-0.12	-0.29	0.07	-0.12	-0.05	0.07	Yes		0.7	0.64	-0.54	0.67
SCO0129	-0.78	-0.11	0.63	-0.11	0.07	0.07	Yes		0.49	0.64	-1.07	0.04
SCO0130	-0.48	-0.06	0.05	-0.06	0.07	0.07	Yes		0.66	0.64	-1.36	0.19
SCO0131	0.31	0.14	0.26	0.26	0.07	0.07	Yes		0.64	0.64	-0.62	3.42
SCO0132	-0.1	-0.55	-0.19	-0.19	-0.05	0.05	Yes		0.6	0.65	-1.26	-0.7
SCO0133	0.14	-0.24	-0.05	-0.05	-0.06	0.07	Yes		0.62	0.64	-1.35	-0.87
SCO0134	0.07	-0.01	0.11	0.07	-0.05	0.07	Yes		0.6	0.64	-1.15	-0.4
SCO0135	0.27	0.54	0.13	0.27	0.05	0.07	Yes				-0.45	1.72
SCO0136	0.25	-0.11	-0.65	-0.11	0.05	0.05	Yes		0.7	0.64	-1.06	-0.48
SCO0138	0.38	-0.22	-0.18	-0.18	0.07	0.07	Yes		0.62	0.65	-1.25	-0.42
SCO0139	0.22	0.04	-0.4	0.04	0.15	0.07	Yes		0.7	0.64	0.2	2.5
SCO0140	0.22	0.26	0.07	0.22	0.15	0.07	Yes		0.65	0.64	-1.18	0.09
SCO0141	0.12	-0.03	0.05	0.05	0.15	0.07	Yes		0.71	0.62	-1.47	-1.08
SCO0142	0.53	0.26	-0.55	0.26	0.15	0.07	Yes		0.71	0.62	-0.05	3.26
SCO0143	-0.24	0.15	0.16	0.15	0.15	0.08	Yes		0.53	0.63	-0.62	0.18
SCO0144	0.5	0.22	0.22	0.22	0.15	0.15	Yes		0.57	0.63	-1.26	-0.81
SCO0145	0.16	0.15	-0.2	0.15	0.15	0.08	Yes		0.54	0.63	-0.2	1.6
SCO0146	-0.37	-0.15	-1.37	-0.37	0.15	0.08	Yes				-0.35	0.74
SCO0147	0.37	0.4	0.14	0.37	0.15	0.08	Yes		0.74	0.63	0.16	2.93
SCO0148	-0.47	-0.54	0.14	-0.47	0.15	0.08	Yes		0.8	0.63	-0.91	0.12
SCO0149	-0.96	-0.39	0.39	-0.39	0.08	0.15	Yes		0.54	0.63	-0.59	0.05
SCO0150	0.24	0.27	0.22	0.24	0.08	0.09	Yes		0.52	0.63	-0.55	0.32
SCO0151	-0.37	0.12	-0.03	-0.03	-0.03	0.09	Yes		0.51	0.6	-0.39	0.28
SCO0152	0.17	-0.09	0.08	0.08	-0.03	0.08	Yes				-1.04	-0.53
SCO0153	0.13	0.18	0.46	0.18	-0.03	-0.03	Yes		0.63	0.57	-1	-0.23
SCO0154	-0.18	-0.19	-0.11	-0.18	0.08	-0.04	Yes		0.76	0.57	-1.23	-0.8
SCO0155	0.19	-0.17	0.5	0.19	0.08	-0.04	Yes		0.63	0.58	-1.35	-0.74
SCO0156	-1.07	-0.3	-0.1	-0.3	-0.03	-0.03	Yes		0.49	0.59	-1.13	-0.22
SCO0157	-0.04	0.18	-0.1	-0.04	-0.04	-0.03	Yes		0.37	0.59	-1.08	-0.32
SCO0158	0.21	0.26	0.02	0.21	-0.06	-0.02	Yes		0.66	0.58	-0.81	-0.15
SCO0159	0.23	0.09	-0.06	0.09	-0.06	0	Yes		0.68	0.58	-0.99	-0.2
SCO0160	-0.11	-0.24	0.01	-0.11	-0.04	0	Yes		0.6	0.58	-1.32	-0.8
SCO0161	-0.06	-0.11	-0.45	-0.11	-0.04	0.04	Yes		0.42	0.58	-1.17	-0.45
SCO0162	0.06	-0.47	-0.12	-0.12	-0.02	0.04	Yes		0.5	0.58	-1.19	-0.55
SCO0163	0.14	-0.31	-0.06	-0.06	0	0.04	Yes		0.58	0.58	-1.42	-0.89
SCO0164	0.23	-0.03	0.25	0.23	0	0.04	Yes		0.61	0.57	-0.53	-0.01
SCO0165	-0.03	-0.02	0.34	-0.02	0	0	Yes		0.59	0.56	-1.17	0.03
SCO0166	0.28	0.56	0.3	0.3	0.04	0	Yes		0.51	0.56	-0.62	1.76
SCO0167	0.58	-0.06	0	0	0.15	0	Yes		0.56	0.57	-0.56	2.13
SCO0168	-0.1	0.04	0.13	0.04	0.15	-0.02	Yes		0.58	0.56	-0.38	3.28
SCO0169	0.15	0.38	-0.21	0.15	0.15	-0.02	Yes		0.57	0.56	-1.21	-0.01
SCO0170		0.12	0.61	0.37	0.04	-0.02	Yes		0.56	0.56	-0.46	1.15
SCO0171		0.25	0.39	0.32	0.04	0	Yes		0.58	0.56	-0.78	0.97
SCO0172	0.35	0.33	0.14	0.33	0	0	Yes		0.52	0.57	-0.32	2.51
SCO0173	0.17	-0.12	-0.27	-0.12	0.04	0	Yes		0.55	0.57	-0.84	0.09
SCO0174	-0.08	-0.08	0.09	-0.08	-0.05	-0.02	Yes		0.55	0.57	-1.17	0.31
SCO0175	-0.41	-0.55	-0.18	-0.41	-0.05	0	Yes		0.49	0.57	-1	-0.25
SCO0176	-0.3	-0.11	-0.74	-0.3	-0.08	0	Yes		0.6	0.58	-0.93	-0.06
SCO0177	-0.57	0.03	-0.05	-0.05	-0.12	0.04	Yes		0.56	0.58	-0.66	0.93
SCO0178	0.54	0.28	-0.05	0.28	-0.13	0.09	Yes		0.47	0.6	-0.58	1.27
SCO0179	0.43	-0.24	-0.13	-0.13	-0.13	-0.05	Yes		0.68	0.62	-1.13	-0.11
SCO0180	-0.05	0.1	0.27	0.1	-0.13	-0.05	Yes		0.62	0.64	-1.2	-0.38
SCO0181	-0.13	-0.57	0.21	-0.13	-0.05	-0.05	Yes		0.64	0.68	-0.22	1.1
SCO0182	-0.06	-0.19	-0.45	-0.19	0.09	-0.05	Yes		0.71	0.68	-0.24	0.2
SCO0183	-0.9	-0.2	-0.26	-0.26	0.09	-0.05	Yes		0.7	0.68	-0.71	1.11
SCO0184	0.09	0.3	0.09	0.09	0.08	0.08	Yes		0.68	0.68	-1.35	-0.39
SCO0185	0.13	0.06	0.55	0.13	0.08	0.08	Yes		0.69	0.68	-1.31	-0.03
SCO0186	0.53	0.46	0.16	0.46	0.08	0.08	Yes		0.68	0.68	-0.35	0.78
SCO0187	0.16	0.46	-0.35	0.16	0.09	0.08	Yes		0.68	0.68	-0.47	2.67
SCO0188	-0.05	-0.14	0	-0.05	0.13	0.08	Yes		0.69	0.68	-1.14	-0.62
SCO0189	0.02	0.17	0.08	0.08	0.13	0.09	Yes				-0.42	2.66
SCO0190	-0.16	-0.22	-0.23	-0.22	0.13	0.08	Yes		0.72	0.68	-0.87	1.98
SCO0191	0.04	0.13	0.32	0.13	0.08	0.09	Yes		0.68	0.68	-0.79	0.21
SCO0192	0.27	0.26	-0.21	0.26	0.08	0.13	Yes		0.67	0.68	-1.16	-0.36
SCO0193	-0.04		0.29	0.13	0.08	0.13	Yes		0.6	0.68	-0.97	0.09
SCO0194	0.3	0.02	-0.78	0.02	0.08	0.13	Yes		0.65	0.68	-0.62	0.71
SCO0195	0.36	0.05	-0.11	0.05	0.13	0.13	Yes		0.65	0.68	-0.91	0.96
SCO0196	0.38	0.07	-0.17	0.07	0.13	0.13	Yes		0.55	0.68	-0.86	0.28
SCO0197	0.31	0.42	0.35	0.35	0.13	0.08	Yes		0.68	0.68	-0.63	0.87
SCO0198	0.4	0.46	0.68	0.46	0.13	0.13	Yes		0.68	0.68	-0.72	1.06
SCO0199	-0.05	0.23	-0.12	-0.05	0.07	0.13	Yes		0.76	0.68	-0.85	0.57
SCO0200	-0.08	0.25	0.36	0.25	0.2	0.15	Yes		0.73	0.68	-0.19	2.47
SCO0201	0.13	0.25	0.2	0.2	0.2	0.15	Yes		0.67	0.68	-0.61	0.91
SCO0202	0.43	-0.08	-0.55	-0.08	0.23	0.15	Yes		0.65	0.68	-0.71	-0.35
SCO0203	0.48	-0.04	0.31	0.31	0.2	0.15	Yes		0.73	0.68	-0.16	1.98
SCO0204	0.34	-0.06	-0.3	-0.06	0.16	0.15	Yes		0.76	0.68	-0.33	2.65
SCO0205	0.14	0.23	0.23	0.23	0.16	0.16	Yes				-0.43	0.24
SCO0206	-0.72	0.01	0.04	0.01	0.16	0.16	Yes				-0.29	0.18
SCO0207	0.34	0.26	0.16	0.26	0.15	0.15	Yes		0.64	0.68	-0.46	0.22
SCO0208	-0.1	0.15	0.26	0.15	0.15	0.13	Yes		0.75	0.7	-0.93	0.59
SCO0209	0.16	-0.11	0.18	0.16	0.15	0.13	Yes		0.68	0.71	-0.17	3.85
SCO0210	0.24	-0.14	-0.57	-0.14	0.15	0.08	Yes		0.72	0.72	-0.82	0.08
SCO0211	0.39	0.41	0.3	0.39	0.13	0.01	Yes		0.51	0.71	-1.18	-0.83
SCO0212	0.25	-0.04	-0.42	-0.04	0.13	0.01	Yes		0.68	0.7	-0.69	0.49
SCO0213	0.21	0.13	0.1	0.13	0.08	0.01	Yes		0.71	0.7	-0.35	1.85
SCO0214	-0.3	0.2	0.35	0.2	0.01	0.01	Yes		0.63	0.7	-0.15	0.91
SCO0215	0.25	-0.02	0.08	0.08	-0.04	0.01	Yes		0.7	0.68	-0.73	1.41
SCO0216	-0.31	-0.05	-0.05	-0.05	0.01	0.07	Yes		0.81	0.68	-0.91	0.19
SCO0217		-0.04	0.06	0.01	0.01	0.04	Yes		0.82	0.68	-0.62	0.27
SCO0218	-0.54	-0.12	-0.01	-0.12	0.01	0.01	Yes		0.79	0.68	-0.65	0.79
SCO0219	-0.21	-0.22	-0.19	-0.21	0.01	0.01	Yes		0.78	0.66	-0.88	0.97
SCO0220	0.33	-0.12	-0.73	-0.12	0.01	0.01	Yes		0.4	0.63	-0.79	1.36
SCO0221	0.22	0.01	-0.54	0.01	0.01	0.01	Yes				-0.8	0.03
SCO0222	0.52	0.16	-0.2	0.16	0.01	0.01	Yes		0.6	0.63	-0.28	1.11
SCO0223	-0.75	0.05	-0.33	-0.33	-0.12	0.01	Yes		0.46	0.63	-1.12	0.52
SCO0224	0.09	0.2	0.02	0.09	0.01	0.01	Yes		0.48	0.62	-1.22	-0.77
SCO0225	-0.05	0.22	0.07	0.07	0.01	-0.05	Yes		0.32	0.62	-1.15	-0.44
SCO0226	0.07	0.04	0.01	0.04	0.04	-0.08	Yes		0.58	0.6	-1.09	-0.63
SCO0227	0.08	-0.22	-0.2	-0.2	0.05	-0.08	Yes		0.55	0.58	-1.07	-0.19
SCO0228		-0.54	0.08	-0.23	0.04	0.01	Yes		0.72	0.58	-0.52	0.92
SCO0229	0.18	0.09	-0.15	0.09	0.04	0.01	Yes		0.66	0.57	-1.38	-0.78
SCO0230	-0.3	0.05	-0.33	-0.3	-0.08	0.01	Yes		0.62	0.57	-1.31	-0.26
SCO0231	-1.35	0.05	0.11	0.05	-0.08	0.04	Yes		0.5	0.57	-1.42	-0.95
SCO0232	0.05	-0.34	0.14	0.05	-0.08	0.04	Yes		0.65	0.57	-1.02	-0.23
SCO0233	0.21	-0.28	-0.65	-0.28	-0.08	0.04	Yes		0.62	0.58	-0.58	0.93
SCO0234	0.02	-0.46	-1.08	-0.46	0.01	0.01	Yes		0.52	0.58	-1.35	-0.75
SCO0235	0.1	-0.08	-0.91	-0.08	0.01	0.01	Yes		0.57	0.58	-0.93	-0.52
SCO0236	0.12	0.01	-0.15	0.01	0.04	0.01	Yes		0.57	0.61	-1.34	-1
SCO0237	-0.39	0.08	0.13	0.08	0.01	0.04	Yes		0.62	0.62	-0.43	1.65
SCO0238	-0.3	-0.11	0.04	-0.11	-0.04	0.04	Yes		0.48	0.62	-1.03	0.85
SCO0239	-0.03	0.04	0.28	0.04	0.01	0.04	Yes		0.48	0.61	-1.14	-0.24
SCO0240	0.33	0.28	-0.15	0.28	0.04	0.05	Yes		0.69	0.61	-0.93	-0.4
SCO0241	0.14	0.11	-0.3	0.11	0.08	0.05	Yes		0.61	0.62	-1.08	-0.44
SCO0242	0.13	-0.3	-0.18	-0.18	0.08	0.08	Yes		0.68	0.61	-1.31	-0.58
SCO0243	-0.04	-0.09	0.38	-0.04	0.08	0.08	Yes		0.5	0.61	-1.19	-0.11
SCO0244	0.33	0.41	0.48	0.41	0.11	0.08	Yes		0.58	0.62	-0.72	2.32
SCO0245	-0.58	0.19	0.14	0.14	0.14	0.08	Yes		0.72	0.65	-1.15	-0.69
SCO0246	0.07	0.08	0.26	0.08	0.14	0.08	Yes		0.73	0.66	-0.71	-0.1
SCO0247	0.13	-0.04	-0.04	-0.04	0.14	0.08	Yes		0.69	0.68	0.39	1.95
SCO0248	0.25	0.25	-0.81	0.25	0.14	0.11	Yes		0.56	0.68	1.57	2.65
SCO0249	0.29	0.51	0.14	0.29	0.14	0.11	Yes		0.68	0.69	-0.45	0.28
SCO0250	0.2	0.42	0.44	0.42	0.08	0.11	Yes		0.66	0.68	-0.25	0.33
SCO0251	0.06	0.16	0.43	0.16	0.08	0.08	Yes		0.58	0.68	-0.64	0.46
SCO0252	-0.29	-0.32	0.13	-0.29	0.14	0.08	Yes		0.75	0.68	-1.43	-0.31
SCO0253	-0.25	-0.25	0.11	-0.25	0.14	0.14	Yes		0.69	0.68	-0.49	1.79
SCO0254	0.22	0.02	-0.31	0.02	0.14	0.08	Yes		0.65	0.69	-1.08	-0.43
SCO0255	0.07	0.16	0.02	0.07	0.07	0.07	Yes				-1.12	0.03
SCO0256	0.38	0.06	0.14	0.14	0.02	0.02	Yes		0.82	0.68	-0.69	1.75
SCO0257	0.15	0.25	0.43	0.25	0.02	0.07	Yes		0.86	0.66	-1.16	-0.28
SCO0258	0.7	-0.12	-0.38	-0.12	0.02	0.07	Yes		0.75	0.66	-0.63	0.36
SCO0259	0.54	0.4	0.47	0.47	0.02	0.07	Yes				-0.74	0.96
SCO0260	-0.22	-0.11	0.35	-0.11	0.02	0.02	Yes		0.76	0.68	-0.1	1.48
SCO0261	-0.04	-0.18	-0.28	-0.18	0.02	0.02	Yes		0.52	0.68	-1.3	-0.08
SCO0262	-0.19	0.14	0.29	0.14	0.02	0.02	Yes		0.66	0.69	-1.43	-1.15
SCO0263	0.31	-0.09	0.01	0.01	0.02	0.02	Yes		0.6	0.71	-1.12	-0.45
SCO0264	0.19	-0.17	-0.75	-0.17	0.02	0.07	Yes		0.61	0.71	-0.79	0.57
SCO0265	0.06	0.02	-0.74	0.02	0.02	0.07	Yes		0.71	0.73	-0.57	0.78
SCO0266	0.13	0.08	0.01	0.08	0.02	0.07	Yes		0.65	0.73	-0.45	1.4
SCO0267	-0.05	0.22	0.07	0.07	0.02	0.07	Yes		0.64	0.73	-1.27	-0.69
SCO0268	0.27	0.23	0.42	0.27	0.02	0.07	Yes		0.74	0.71	0.61	2.29
SCO0269	-0.16	-0.16	0.55	-0.16	0.07	0.04	Yes		0.68	0.69	-1.02	-0.42
SCO0270	0.23	0.07	0.07	0.07	0.07	0.07	Yes		0.73	0.69	-0.98	0.17
SCO0271	0.39	-0.1	-0.8	-0.1	0.08	0.07	Yes		0.73	0.71	-0.08	6.03
SCO0272	-0.37	-0.04	-0.01	-0.04	0.07	0.07	Yes		0.81	0.71
SCO0273	0.54	0.11	-0.22	0.11	0.07	0.08	Yes				-1.45	-0.65
SCO0274	0.42	0.44	0.4	0.42	0.07	0.09	Yes		0.78	0.71	-0.95	0.22
SCO0275	-0.01	0.09	0.75	0.09	0.09	0.1	Yes		0.77	0.73	-0.85	-0.19
SCO0276	0.09	0.33	0.5	0.33	0.1	0.1	Yes		0.79	0.73	-0.44	2.22
SCO0277	0.5	0.04	-0.18	0.04	0.1	0.11	Yes		0.69	0.73	-1.07	-0.34
SCO0278	-0.2	0	-0.12	-0.12	0.11	0.11	Yes		0.64	0.73	-1.42	-0.71
SCO0279	0.44	0.27	0.26	0.27	0.13	0.11	Yes		0.63	0.69	-0.69	0.61
SCO0280	-0.39	0.1	0.32	0.1	0.13	0.11	Yes		0.73	0.69	-1.01	-0.07
SCO0281	0.2	0.22	0.48	0.22	0.13	0.11	Yes		0.77	0.69	-0.61	0.68
SCO0282	0.1	0.15	0.07	0.1	0.13	0.11	Yes		0.66	0.69	-0.88	-0.39
SCO0283	-0.35	0.13	0.21	0.13	0.13	0.1	Yes		0.49	0.69	-1.32	-0.13
SCO0284	0.3	0.07	0.13	0.13	0.13	0.1	Yes		0.78	0.69	-1.27	-0.66
SCO0285	0.3	0.06	0.16	0.16	0.13	0.1	Yes		0.69	0.69	-1.13	-0.24
SCO0286	0.38	0.31	0.33	0.33	0.13	0.1	Yes		0.53	0.68	-0.71	1.08
SCO0287	0.16	0.02	0.39	0.16	0.1	0.1	Yes		0.54	0.68	-1.2	-0.63
SCO0288	-0.26	-0.06	0.12	-0.06	0.09	0.1	Yes		0.48	0.68	-0.85	0.15
SCO0289	0.05	0.09	0.15	0.09	0.09	0.1	Yes		0.66	0.68	-0.67	1.65
SCO0290	0.09	-0.09	-1.65	-0.09	0.09	0.1	Yes		0.76	0.68	-0.99	-0.11
SCO0291	0.17	-0.06	0.08	0.08	0.09	0.09	Yes		0.69	0.68	-1.34	0.13
SCO0292	-0.19	0.04	0.56	0.04	0.08	0.09	Yes				-1.59	-0.71
SCO0293	-0.48	0.09	0.44	0.09	0.08	0.09	Yes		0.68	0.68	-0.23	0.51
SCO0294	0.22	0.33	0.15	0.22	0.08	0.08	Yes		0.77	0.68	-0.53	0.86
SCO0295	0.1	0.29	-0.08	0.1	0.04	0.08	Yes		0.73	0.68	-1.35	-0.36
SCO0296	0.18	-0.17	-0.06	-0.06	0.08	0.08	Yes		0.64	0.67	-1.54	-0.87
SCO0297	-0.2	-0.12	-0.18	-0.18	0.08	0.08	Yes		0.69	0.67	0.2	3.02
SCO0298	-0.18	0.11	0.14	0.11	0.08	0.08	Yes		0.67	0.67	-0.48	0.74
SCO0299	0.49	-0.09	-0.41	-0.09	0.08	0.08	Yes		0.66	0.68	-0.93	-0.2
SCO0300	0.25	-0.33	-0.27	-0.27	0.08	0.08	Yes		0.73	0.69	-1.19	-0.27
SCO0301	0.21	0.28		0.25	0.03	0.08	Yes		0.73	0.69	-0.92	-0.04
SCO0302	-0.31	0.14	0.08	0.08	0.08	0.09	Yes		0.61	0.69	-1.16	-0.66
SCO0304	-0.58	-0.1	-0.31	-0.31	0.08	0.1	Yes		0.72	0.69	-1.36	-0.59
SCO0305	-0.01	0.08	0.35	0.08	0.08	0.1	Yes		0.66	0.69	-0.88	0.08
SCO0306	0.34	0.21	0.51	0.34	0.08	0.08	Yes				-1.02	-0.24
SCO0307	0.33	0.03	-0.25	0.03	0.12	0.1	Yes		0.65	0.69	-0.95	-0.45
SCO0308	0.15	0.12	0.03	0.12	0.12	0.11	Yes		0.63	0.69	-1.25	-0.62
SCO0309	-0.1	0.13	0.28	0.13	0.12	0.12	Yes		0.72	0.69	-1.01	-0.34
SCO0310	0.38	0.04	0.41	0.38	0.12	0.12	Yes		0.69	0.69	-1.04	-0.44
SCO0311	-0.11	0.22	-0.1	-0.1	0.13	0.13	Yes		0.76	0.69	-0.85	-0.46
SCO0312	0.49	0.33	0.36	0.36	0.13	0.12	Yes		0.77	0.69	-0.85	0.34
SCO0313	0.15	0.56	0.62	0.56	0.15	0.13	Yes		0.69	0.69	-0.44	0.33
SCO0315	0.1	0.12	-0.1	0.1	0.15	0.13	Yes		0.73	0.69	-1.48	-0.93
SCO0317	0.37	-0.19	-0.13	-0.13	0.24	0.13	Yes		0.66	0.69	-0.95	0.26
SCO0318	0.32	0.15	0.15	0.15	0.15	0.12	Yes		0.68	0.69	-0.91	0.01
SCO0319	0.5	0.38	0.11	0.38	0.24	0.12	Yes		0.52	0.69	-0.82	0.21
SCO0320	0.38	0.32	0.35	0.35	0.15	0.11	Yes		0.73	0.7	0.2	3.23
SCO0321	-0.01	-0.28	-0.33	-0.28	0.11	0.1	Yes		0.69	0.7	-1.11	-0.15
SCO0322	0.24	0.1	0.29	0.24	0.11	0.1	Yes				-0.7	1.09
SCO0323	-0.33	0.11	0.28	0.11	0.11	0.11	Yes		0.47	0.69	-1.01	-0.12
SCO0324	0.43	0.35	0.04	0.35	0.08	0.11	Yes		0.79	0.7	1.32	3.29
SCO0325	-0.03	-0.04	0.23	-0.03	-0.03	0.11	Yes		0.69	0.71	-0.75	0.16
SCO0326	-2.08	-1.76	-1.65	-1.76	-0.03	0.12	Yes		0.64	0.69	-0.32	2.69
SCO0328	-3.19	-3.06	-1.9	-3.06	0.08	0.13	Yes				-1.87	-1.46
SCO0329	-0.23	0.08	0.45	0.08	0.08	0.12	Yes		0.67	0.69	-1.29	-0.84
SCO0330	-0.11	-0.72	0.22	-0.11	0.08	0.12	Yes		0.82	0.72	-1	-0.06
SCO0331	0.19	-0.23	-0.54	-0.23	0.08	0.11	Yes		0.81	0.72	-1.08	-0.15
SCO0332	-0.14	0.23	0.13	0.13	0.12	0.11	Yes		0.74	0.72	-0.79	0
SCO0333	0.33	0.13	0.23	0.23	0.12	0.11	Yes		0.78	0.72	-1.13	-0.16
SCO0334	0.12	0.12	0.06	0.12	0.13	0.11	Yes		0.64	0.72	-1.15	-0.34
SCO0335	0.45	0.13	-0.08	0.13	0.13	0.11	Yes		0.76	0.72	-1.15	-0.7
SCO0336	0.61	0.36	0.44	0.44	0.13	0.11	Yes		0.72	0.72	-0.13	1.39
SCO0337	0.46	0.2	0.32	0.32	0.13	0.11	Yes		0.69	0.72	-0.45	0.62
SCO0338	0.11	0.44	-0.05	0.11	0.13	0.11	Yes		0.78	0.73	-1.07	-0.47
SCO0339	0.29	0.47	0.16	0.29	0.12	0.11	Yes		0.72	0.74	-0.27	1.65
SCO0340	0.56	0.11	-0.06	0.11	0.11	0.11	Yes		0.71	0.74	-0.88	-0.18
SCO0341	0.09	-0.01	0.41	0.09	0.11	0.12	Yes		0.8	0.74	-1.21	-0.57
SCO0342	0.23	-0.03	0.44	0.23	0.09	0.12	Yes				-1.36	-0.46
SCO0343	-0.56	0.09	-0.25	-0.25	0.09	0.11	Yes		0.57	0.74	0.26	4.3
SCO0345	0.25	0.06	0.01	0.06	0.09	0.11	Yes		0.68	0.76	-1.23	-0.15
SCO0346	-0.12	-0.23	-0.22	-0.22	0.09	0.11	Yes		0.73	0.74	-0.69	0.26
SCO0347	-0.48	-0.26	0.29	-0.26	0.09	0.11	Yes		0.77	0.77	-1.15	0.13
SCO0348	0.49	0.09	0	0.09	0.06	0.11	Yes		0.77	0.77	-0.56	1.19
SCO0349	0.49	0.38	0.35	0.38	0.06	0.11	Yes		0.74	0.75	-0.3	2.83
SCO0350	0.63	-0.07	-0.31	-0.07	0.09	0.11	Yes		0.81	0.77	-0.54	2.24
SCO0351	0.2	0.23	0.49	0.23	0.17	0.09	Yes		0.83	0.77	-1.21	-0.65
SCO0352	0.5	0.2	-0.22	0.2	0.17	0.09	Yes		0.81	0.77	-1.31	-0.44
SCO0353	-0.34	-0.3	-0.16	-0.3	0.17	0.09	Yes		0.78	0.77	-1.37	-0.04
SCO0354	0.17	0.17	0.45	0.17	0.2	0.09	Yes		0.81	0.77	-1.11	-0.35
SCO0355	0.2	0.01	0.27	0.2	0.17	0.09	Yes		0.71	0.78	-0.54	0.64
SCO0356	0.55	0.28	0.11	0.28	0.17	0.09	Yes		0.78	0.78	-0.76	0.21
SCO0357	0.15	0.16	0.1	0.15	0.17	0.09	Yes		0.74	0.78	-1.02	-0.08
SCO0358	-0.2	0.27	-0.48	-0.2	0.15	0.09	Yes		0.75	0.78	-0.56	0.36
SCO0359	0.58	-0.16	0.25	0.25	0.15	0.06	Yes		0.78	0.78	-1.2	-0.5
SCO0360	0.15	0.06	-0.03	0.06	0.06	0.06	Yes		0.76	0.78	-0.92	-0.17
SCO0361	0.19	0.02	-0.11	0.02	0.06	0.06	Yes		0.81	0.78	-1.16	-0.3
SCO0362	0.54	0.17	-0.67	0.17	0.02	0.06	Yes		0.78	0.78	-0.9	1.25
SCO0363	0.27	-0.14	-0.62	-0.14	-0.03	0.09	Yes		0.74	0.77	-0.89	-0.24
SCO0364	0.61	-0.09	-0.35	-0.09	-0.03	0.09	Yes		0.79	0.76	-0.91	0.42
SCO0365	0.25	-0.1	-0.03	-0.03	-0.03	0.06	Yes		0.75	0.77	-0.92	0.78
SCO0366	0.09	0.18	-0.04	0.09	-0.03	0.06	Yes		0.81	0.76	-1.26	-0.87
SCO0367	-0.07	-0.06	-0.45	-0.07	-0.03	0.06	Yes		0.63	0.76	-0.74	-0.01
SCO0369	-0.28	-0.2	0.18	-0.2	-0.03	0.07	Yes		0.81	0.77	-1.28	-0.51
SCO0370	0.42	-0.03	-0.72	-0.03	-0.03	0.07	Yes		0.8	0.77	-0.49	0.27
SCO0371	0.45	0	0.12	0.12	0.09	0.07	Yes		0.74	0.75	-1.32	-0.76
SCO0372	-0.06	0.27	0.54	0.27	0.09	0.09	Yes		0.77	0.75	-1.26	-0.81
SCO0373	0.13	0.13	0.43	0.13	0.12	0.09	Yes		0.64	0.75	-1.11	-0.01
SCO0374	0.2	0.09	0.55	0.2	0.12	0.12	Yes		0.79	0.75	-1.07	-0.4
SCO0375	-0.49	-0.08	0.31	-0.08	0.13	0.13	Yes				-1.39	-0.68
SCO0376	0.38	0.13	0.17	0.17	0.17	0.13	Yes		0.68	0.75	-1.03	-0.41
SCO0377	0.23	0.07	-1.07	0.07	0.2	0.17	Yes		0.75	0.75	-0.66	1.72
SCO0379	0.22	0.45	0.33	0.33	0.2	0.17	Yes		0.91	0.77	0.37	4.01
SCO0380	0.21	0.07	-0.32	0.07	0.3	0.2	Yes		0.7	0.77	-0.38	1.09
SCO0381	0.57	0.38	0.34	0.38	0.3	0.27	Yes		0.67	0.77	-0.2	1.58
SCO0382	0.58	0.31	0.01	0.31	0.31	0.27	Yes		0.75	0.77	0.25	2.72
SCO0383	0.42	0.45	0.29	0.42	0.31	0.2	Yes		0.71	0.77	-0.52	0.96
SCO0384	0.3	0.46	0.17	0.3	0.32	0.2	Yes		0.77	0.77	-0.25	1.18
SCO0385	0.48	0.76	0.47	0.48	0.31	0.28	Yes		0.7	0.77	-0.27	1.33
SCO0386	0.2	0.04	0	0.04	0.31	0.28	Yes		0.81	0.77	-1	0.06
SCO0387	0.35	0.32	0.22	0.32	0.3	0.3	Yes		0.78	0.78	-0.51	1.32
SCO0388	0.41	0.07	0.01	0.07	0.28	0.3	Yes		0.79	0.77	-0.67	0.38
SCO0389	0.35	0.35	-0.66	0.35	0.28	0.3	Yes		0.79	0.77	-1.9	-1.21
SCO0390	0.47	0.28	0.1	0.28	0.18	0.3	Yes		0.79	0.77	-0.87	-0.06
SCO0391	0.08	0.08	0.33	0.08	0.18	0.28	Yes		0.77	0.77	-0.93	0.01
SCO0392	0.18	0.18	-0.29	0.18	0.27	0.27	Yes		0.75	0.78	-0.96	0.16
SCO0393	0.14	0.1	0.71	0.14	0.27	0.27	Yes		0.79	0.78	-0.84	0.83
SCO0394	0.66	0.1	0.61	0.61	0.27	0.27	Yes		0.77	0.78	-0.47	1.33
SCO0395	0.35	0.03	-0.63	0.03	0.18	0.27	Yes		0.83	0.78	0.15	1.79
SCO0396	0.2	0.64	0.45	0.45	0.14	0.28	Yes		0.78	0.77	-0.35	0.96
SCO0397	0.4	0.27	-0.53	0.27	0.18	0.27	Yes		0.71	0.77	-1.02	-0.49
SCO0398	0.6	0.31	0.36	0.36	0.27	0.27	Yes		0.82	0.77	0.17	2.45
SCO0399	0.39	-0.11	0.11	0.11	0.31	0.18	Yes		0.73	0.76	-0.79	-0.45
SCO0400	0.25	-0.19	-0.2	-0.19	0.28	0.14	Yes		0.77	0.75	-1.05	-0.19
SCO0401	0.3	-0.01	-0.14	-0.01	0.28	0.14	Yes		0.8	0.75	-0.82	-0.05
SCO0402	0.33	0.58	0.18	0.33	0.27	0.13	Yes				-0.18	2.02
SCO0403	0.59	0.31	0.03	0.31	0.13	0.11	Yes		0.66	0.74	-0.18	1.4
SCO0404	0.34	0.38	0.38	0.38	0.11	0.11	Yes		0.68	0.73	-0.5	0.16
SCO0405	0.33	0.28	0.05	0.28	0.11	0.11	Yes		0.71	0.73	-0.92	-0.33
SCO0406	0.07	0.07	-0.87	0.07	0.11	0.11	Yes		0.64	0.73	-1.02	-0.45
SCO0407	0.11	-0.12	0.12	0.11	0.11	0.11	Yes		0.65	0.71	-0.88	-0.47
SCO0408	0.04	0.19	0.13	0.13	0.11	0.09	Yes		0.73	0.73	-1.21	-0.6
SCO0409	-0.12	0.05	-1.96	-0.12	0.09	0.09	Yes		0.76	0.71	-0.84	-0.27
SCO0410	-0.44	0.09	0.42	0.09	0.09	0.09	Yes		0.66	0.71	-1.41	-0.74
SCO0411	0.09	-0.07	-0.5	-0.07	0.09	0.11	Yes		0.82	0.71	-0.53	0.78
SCO0412	-0.03	0.13	0.09	0.09	0.09	0.11	Yes		0.74	0.71	0.41	5.99
SCO0413	-0.23	0.17	0.39	0.17	0.05	0.11	Yes		0.7	0.72	-0.51	1.37
SCO0414	0.21	-0.15	-0.53	-0.15	0.05	0.11	Yes		0.74	0.73	-0.73	0.23
SCO0415	0.35	-0.21	0.43	0.35	0.09	0.11	Yes		0.67	0.73	-0.71	0.15
SCO0416	-0.32	0.04	-0.1	-0.1	0.09	0.12	Yes		0.63	0.74	-1.03	0.23
SCO0417	0.08	-0.15	-0.01	-0.01	0.17	0.12	Yes		0.82	0.74	-0.7	0.68
SCO0418	-0.12	0.05	0.23	0.05	0.17	0.12	Yes		0.69	0.74	-0.82	0.43
SCO0419	0.05	0.23	0.43	0.23	0.2	0.17	Yes		0.75	0.74	-0.78	-0.13
SCO0420	0.22	0.29	-0.05	0.22	0.22	0.2	Yes		0.72	0.75	-0.56	0.83
SCO0421	-0.51	0.2	0.49	0.2	0.2	0.21	Yes				-1.26	-1
SCO0422	0.32	0.28	0.42	0.32	0.22	0.21	Yes		0.75	0.74	-0.66	0.05
SCO0423	0.12	0.24	-0.07	0.12	0.23	0.21	Yes		0.75	0.74	-1.17	-0.3
SCO0424	0.05	0.34	0.35	0.34	0.23	0.21	Yes		0.65	0.74	-1	0.08
SCO0425	0.77	0.32	0.06	0.32	0.32	0.2	Yes		0.8	0.75	-0.66	0.05
SCO0426	-0.03	-0.26	0.23	-0.03	0.32	0.2	Yes		0.64	0.75	-0.61	2.82
SCO0427	0.36	0.35	0.53	0.36	0.32	0.2	Yes		0.78	0.74	-0.76	0.07
SCO0428	0.45	0.48	0.2	0.45	0.21	0.21	Yes		0.78	0.74	-0.91	-0.03
SCO0429	0.21	0.15	0.65	0.21	0.21	0.21	Yes		0.75	0.74	-0.66	0.35
SCO0430	0.32	-0.15	0.38	0.32	0.2	0.2	Yes		0.62	0.75	-0.64	-0.01
SCO0431	0.1	-0.11	0.04	0.04	0.08	0.2	Yes		0.74	0.75	-1.17	-0.09
SCO0432	0.37	-0.03	-0.06	-0.03	0.2	0.2	Yes		0.74	0.75	-0.73	0.02
SCO0433	0.27	0.2	0.14	0.2	0.2	0.2	Yes		0.74	0.74	-0.96	0.44
SCO0434	0.26	-0.24	-0.37	-0.24	0.2	0.2	Yes		0.78	0.75	-1.37	0.06
SCO0435	0.31	-0.06	0.08	0.08	0.08	0.2	Yes		0.73	0.74	-0.87	0.8
SCO0436	-0.12	0.22	-0.32	-0.12	0.04	0.2	Yes		0.7	0.75	0.22	0.89
SCO0437	0.44	0.49	0.1	0.44	0.08	0.08	Yes		0.72	0.74	-0.53	2.16
SCO0438	0.39	0.08	0.29	0.29	0.2	0.08	Yes		0.78	0.74	-0.74	-0.15
SCO0439	-0.39	0.2	0.5	0.2	0.08	0.08	Yes		0.84	0.74	-0.79	1.59
SCO0440	-0.24	-0.09	-0.25	-0.24	0.08	0.04	Yes		0.83	0.74	-1.11	0.58
SCO0441	0.03	-0.23	-0.64	-0.23	0.04	0.08	Yes		0.75	0.74	-0.99	-0.32
SCO0444	0.11	0.3	0.44	0.3	0.2	0.18	Yes		0.59	0.75	-0.97	-0.27
SCO0445	0.37	0.24	-0.26	0.24	0.2	0.18	Yes		0.8	0.76	-1.05	-0.83
SCO0446	0.39	0.04	-0.36	0.04	0.04	0.2	Yes				-1.17	-0.72
SCO0447	-0.1	-0.21	-0.39	-0.21	0.18	0.2	Yes		0.63	0.76	-1.38	-0.72
SCO0448	0.3	0.24	0.53	0.3	0.21	0.2	Yes				-0.71	0.95
SCO0449	-0.43	0.23	0.51	0.23	0.21	0.18	Yes		0.76	0.76	-0.43	0.43
SCO0450	-0.12	0.04	-0.13	-0.12	0.18	0.18	Yes		0.71	0.76	-0.68	0.25
SCO0451	0.21	0.26	0.17	0.21	0.18	0.18	Yes		0.75	0.75	-0.98	0.63
SCO0452	0.18	0.21	0.13	0.18	0.2	0.19	Yes		0.78	0.75	-0.97	0.33
SCO0453	0.24	0.28	0.31	0.28	0.2	0.18	Yes		0.79	0.75	-1.45	-0.68
SCO0454	0.3	0.24	0.32	0.3	0.19	0.18	Yes		0.79	0.75	-0.15	3.55
SCO0455	0.72	0.05	-0.23	0.05	0.18	0.18	Yes		0.82	0.76	-0.87	0.35
SCO0456	0.59	-0.17	-0.01	-0.01	0.19	0.18	Yes		0.73	0.76	-0.57	0.12
SCO0457	0.2	0.47	-0.43	0.2	0.18	0.19	Yes		0.79	0.77	-1.08	-0.17
SCO0458	-0.09	0.16	0.42	0.16	0.19	0.18	Yes		0.74	0.77	-1.08	0.34
SCO0459	0.12	0.34	0.19	0.19	0.16	0.18	Yes		0.82	0.77	-0.72	1.07
SCO0460	-0.36	0.08	0.15	0.08	0.08	0.18	Yes		0.69	0.77	-0.91	-0.14
SCO0461	0.13	0.19	0.35	0.19	0.16	0.16	Yes				-0.13	1.74
SCO0462	0.2	-0.15	-0.47	-0.15	0.16	0.15	Yes		0.75	0.77	-0.94	0.02
SCO0463	0.21	0.54	0.47	0.47	0.16	0.09	Yes		0.64	0.77	-0.19	2.49
SCO0464	0.06	-0.24	-0.4	-0.24	0.15	0.09	Yes		0.77	0.76	-1.23	-0.8
SCO0465	-0.17	0.25	0.01	0.01	0.08	0.13	Yes		0.8	0.75	-1.3	-0.7
SCO0466	0.28	0.21	0.16	0.21	0.09	0.13	Yes		0.77	0.74	-1.48	-0.6
SCO0467	0.15	0.03	0.17	0.15	0.01	0.13	Yes		0.78	0.74	-1.44	-1.04
SCO0468	0.12	0.25	0.33	0.25	0.09	0.09	Yes		0.71	0.74	-0.35	1.24
SCO0469	0.38	-0.15	-0.14	-0.14	0.09	0.08	Yes		0.67	0.73	-1.06	0.01
SCO0470	-0.33	-0.3	-0.19	-0.3	0.09	0.05	Yes		0.73	0.73	-1.13	0.03
SCO0471	-0.02	0.3	0.09	0.09	0.13	0.05	Yes		0.71	0.73	-1.39	0.9
SCO0472	-0.18	-0.14	0.05	-0.14	0.09	0.05	Yes		0.79	0.73	-1.17	0.63
SCO0473	0.38	0.13	0.11	0.13	0.05	0.05	Yes		0.76	0.73	-1.06	-0.38
SCO0474	0.42	0.4	0.16	0.4	-0.01	0.05	Yes		0.73	0.72	-0.77	0.31
SCO0475	0.43	-0.18	-0.76	-0.18	0.05	0.05	Yes		0.7	0.72	-0.71	0.52
SCO0476	0.35	0.1	0.38	0.35	0.05	-0.01	Yes		0.63	0.72	-0.44	0.77
SCO0477	-0.31	0.05	0.2	0.05	0.05	-0.01	Yes		0.76	0.72	-0.92	0.03
SCO0478	-0.01	0.03	-0.04	-0.01	0.05	-0.01	Yes		0.72	0.72	-1.15	-0.49
SCO0479	-0.68	-0.24	0.45	-0.24	-0.01	0.05	Yes		0.72	0.73	-0.57	1.74
SCO0480	-0.43	0.15	0.35	0.15	-0.08	0.09	Yes				-1.12	0.19
SCO0481	0.6	0.38	0.35	0.38	-0.01	0.05	Yes				-0.43	0.57
SCO0482	-0.76	-0.1	-0.42	-0.42	-0.01	0.05	Yes				-0.74	-0.15
SCO0483	-0.09	-0.08	0.5	-0.08	0.13	0.01	Yes		0.67	0.73	-0.47	1.23
SCO0484	-0.2	-0.14	0.31	-0.14	0.13	0.01	Yes		0.69	0.73	-1.05	-0.29
SCO0485	0.26	0.24	0.32	0.26	-0.02	0.01	Yes		0.68	0.73	-1	-0.01
SCO0486	0.57	0.13	-0.05	0.13	0.13	0	Yes		0.75	0.73	-0.71	0.96
SCO0487	0.13	0.42	0.33	0.33	0.01	0	Yes		0.71	0.73	-0.12	1.48
SCO0488	0.39	0.21	0.4	0.39	0.01	0.01	Yes		0.73	0.73	-1.16	-0.42
SCO0489	-0.23	0.27	-0.21	-0.21	0.13	0.01	Yes		0.79	0.73	-0.54	0.78
SCO0490	0.3	-0.02	-0.41	-0.02	0.13	0.05	Yes		0.73	0.74	-0.48	0.52
SCO0491	0.25	0.25	0.03	0.25	0.01	0.05	Yes		0.8	0.74	-0.2	0.67
SCO0492	0.52	0.01	-0.64	0.01	0.01	0.05	Yes		0	0.74	-0.85	0.38
SCO0493	0.33	0	-0.59	0	0.01	0.08	Yes		0.74	0.74	-0.35	0.6
SCO0494	0.29	0.06	0.37	0.29	0.01	0.08	Yes		0.81	0.74	-1.13	-0.7
SCO0495	-0.07	-0.21	-0.79	-0.21	0.05	0.08	Yes		0.75	0.75	-0.98	-0.4
SCO0496	0.44	-0.02	-0.04	-0.02	0.05	0.05	Yes		0.77	0.75	-0.55	0.03
SCO0497	0.19	0.19	0.48	0.19	0.05	0.01	Yes		0.7	0.75	-1.1	0.27
SCO0498	-0.06	0.51	0.45	0.45	0.05	0.01	Yes		0.76	0.75	-0.82	0.74
SCO0499	0.14	0.05	-0.43	0.05	0.08	0.01	Yes		0.85	0.75	-0.98	0.05
SCO0500	0.08	-0.08	0.23	0.08	0.05	0.01	Yes		0.58	0.75	-0.79	0.03
SCO0501	0.43	0.01	-0.16	0.01	0.05	0.01	Yes		0.75	0.74	-0.65	0.8
SCO0502	0.22	0.44	0.29	0.29	0.05	0.05	Yes		0.71	0.74	-0.52	1.77
SCO0503	-0.38	-0.22	0.03	-0.22	0.01	0.06	Yes		0.71	0.74	-1.24	-0.56
SCO0505	0.26	0.09	-0.21	0.09	0.01	0.06	Yes				-1.14	-0.4
SCO0506	-0.55	0.13	-0.45	-0.45	0.01	0.08	Yes		0.81	0.74	-0.59	-0.03
SCO0507	0.24	-0.14	-0.52	-0.14	0.01	0.08	Yes		0.71	0.73	-0.35	1.63
SCO0509	-0.05	-0.16	-0.3	-0.16	0.06	0.08	Yes		0.86	0.73	-0.5	0.09
SCO0510	-0.05	-0.07	0.3	-0.05	0.06	0.08	Yes				-0.64	-0.3
SCO0511	0.13	0.24	0.18	0.18	0.09	0.09	Yes		0.74	0.73	-0.87	-0.22
SCO0512	0.11	0.05	0.06	0.06	0.08	0.09	Yes		0.68	0.73	-1	-0.69
SCO0513	0.06	0.1	0.61	0.1	0.1	0.1	Yes		0.73	0.73	-1.36	-0.9
SCO0514	0.07	0.22	0.31	0.22	0.16	0.1	Yes		0.73	0.74	-0.49	1.32
SCO0515	0.31	-0.15	0.24	0.24	0.17	0.1	Yes				-0.43	0.61
SCO0516	0.27	0.16	0.13	0.16	0.17	0.13	Yes		0.79	0.74	-0.99	0.54
SCO0517	-0.17	0.08	0.15	0.08	0.16	0.16	Yes		0.74	0.74	-0.44	0.42
SCO0518	-0.08	0.27	0.17	0.17	0.16	0.16	Yes		0.72	0.74	-1.02	-0.69
SCO0519	0.81	0.24	-0.35	0.24	0.16	0.16	Yes		0.71	0.74	-1.71	-1.1
SCO0520	0.23	0.47	0.05	0.23	0.16	0.17	Yes		0.7	0.74	-0.94	0.49
SCO0521	-0.11	-0.18	0.25	-0.11	0.16	0.17	Yes		0.75	0.74	-1.22	-0.49
SCO0522	0.14	0.24	0.16	0.16	0.16	0.21	Yes		0.8	0.74	-1.06	0.92
SCO0523	-0.13	0.4	0.13	0.13	0.17	0.21	Yes		0.74	0.75	-0.6	0.27
SCO0524	0.21	-0.19	-0.13	-0.13	0.22	0.17	Yes		0.79	0.76	-1.39	-0.72
SCO0525	0.26	0.46	0.06	0.26	0.22	0.16	Yes		0.82	0.76	-0.34	0.99
SCO0526	0.43	0.22	-0.52	0.22	0.21	0.17	Yes		0.73	0.76	-0.48	0.16
SCO0527	0.01	0.23	0.09	0.09	0.21	0.17	Yes		0.76	0.76	2.64	3.82
SCO0528	0.39	0.32	0.04	0.32	0.21	0.17	Yes		0.79	0.79	-0.89	-0.21
SCO0529	0.71	0.65	-0.26	0.65	0.21	0.17	Yes		0.81	0.79	-0.64	1.98
SCO0530	0.38	0.3	0.33	0.33	0.22	0.16	Yes		0.73	0.79	-1.38	-0.75
SCO0531	0.31	0.11	0.21	0.21	0.21	0.17	Yes		0.79	0.79	-1.32	-0.89
SCO0532	0.15	0.15	0.35	0.15	0.17	0.17	Yes		0.84	0.79	-1.41	-0.04
SCO0533	0.15	-0.07	-0.02	-0.02	0.21	0.2	Yes		0.79	0.79	-1.09	0.02
SCO0534	0.19	-0.03	0.12	0.12	0.17	0.2	Yes		0.75	0.79	-0.86	0.4
SCO0535	0.33	0.24	0.09	0.24	0.17	0.18	Yes		0.79	0.78	-1.07	3.1
SCO0536	-0.47	0.17	0.8	0.17	0.15	0.18	Yes		0.72	0.79	-0.93	0.26
SCO0537	0.58	0.12	0.12	0.12	0.15	0.18	Yes		0.84	0.79	-1.09	0.07
SCO0538	0.41	0.44	0.15	0.41	0.12	0.17	Yes		0.78	0.79	-0.76	1.16
SCO0539	0.48	-0.05	-0.28	-0.05	0.17	0.15	Yes		0.76	0.79	-1.14	-0.35
SCO0540	0.29	0.3	0.36	0.3	0.18	0.14	Yes		0.84	0.79	-1.36	-0.72
SCO0541	-0.02	-0.11	0.5	-0.02	0.17	0.14	Yes		0.84	0.79	-1.13	-0.01
SCO0542	0.43	0.05	0.2	0.2	0.14	0.14	Yes		0.73	0.78	-1.31	-0.31
SCO0543	-0.05	0.21	-0.31	-0.05	0.14	0.14	Yes		0.77	0.77	-0.9	-0.44
SCO0544	0.69	0.18	-0.23	0.18	0.05	0.17	Yes		0.76	0.77	-0.76	1.46
SCO0545	-0.11	0.24	0.2	0.2	0.14	0.17	Yes		0.83	0.76	-1.16	-0.57
SCO0546	0.14	-0.26	0.05	0.05	0.14	0.14	Yes		0.83	0.77	-0.39	0.78
SCO0547	0.6	0.14	-0.08	0.14	0.14	0.14	Yes		0.79	0.76	-0.82	-0.25
SCO0548	0.45	0.05	-0.27	0.05	0.14	0.14	Yes		0.74	0.76	-0.42	0.75
SCO0549	-0.13	-0.5	0.4	-0.13	0.18	0.14	Yes		0.83	0.75	-0.69	1.02
SCO0550	0.57	0.38	0.07	0.38	0.14	0.14	Yes		0.65	0.75	-0.41	1.17
SCO0551	0.27	0.3	0.37	0.3	0.14	0.14	Yes		0.75	0.74	-0.76	-0.11
SCO0552	-0.56	-0.22	-0.09	-0.22	0.14	0.14	Yes		0.67	0.75	-1.17	-0.1
SCO0553	0.37	0.32	0.09	0.32	0.14	0.14	Yes		0.73	0.75	-0.84	0.18
SCO0554	0.24	0.38	0.03	0.24	0.14	0.14	Yes				-1.12	0.78
SCO0555	-0.15	-0.15	0.04	-0.15	0.14	0.14	Yes		0.73	0.75	-1.24	-0.49
SCO0556	0.14	-0.05	0.16	0.14	0.14	0.14	Yes		0.78	0.75	-0.49	1.84
SCO0557	0.17	0.3	-0.32	0.17	0.09	0.09	Yes		0.72	0.74	-0.42	2.52
SCO0558	0.09	0.28	-0.55	0.09	0.14	0.14	Yes		0.72	0.74	-0.54	0.76
SCO0559	0.81	-0.04	-0.5	-0.04	0.14	0.14	Yes		0.74	0.74	-0.58	0.63
SCO0560	-0.16	-0.21	-0.81	-0.21	0.09	0.1	Yes		0.88	0.74	-0.39	1.27
SCO0561	0.28	0.15	0.28	0.28	0.09	0.1	Yes		0.71	0.75	0.42	2.46
SCO0562	-0.73	0.09	0.08	0.08	0.09	0.14	Yes		0.81	0.75	-0.84	-0.52
SCO0563	0.14	0.45	0.34	0.34	0.09	0.14	Yes		0.78	0.78	-0.15	2.85
SCO0564	0.19	0.38	0.45	0.38	0.09	0.14	Yes		0.82	0.78	-1.26	-0.03
SCO0565	0.49	0.07	-0.27	0.07	0.1	0.14	Yes		0.75	0.78	-1	-0.13
SCO0566	0.37	0.09	0.06	0.09	0.14	0.14	Yes		0.61	0.78	-0.39	0.32
SCO0568	-0.27	0.14	0.4	0.14	0.14	0.14	Yes		0.82	0.81	-1.01	0.65
SCO0569	-2.33	-0.28	-0.71	-0.71	0.17	0.17	Yes		0.88	0.82	-0.54	0.21
SCO0570	-0.45	0.1	0.47	0.1	0.14	0.17	Yes		0.79	0.82	-0.24	0.51
SCO0571	0.35	0.25	-0.69	0.25	0.14	0.17	Yes		0.86	0.82	-0.98	0.12
SCO0572	0.17	0.17	0.13	0.17	0.17	0.17	Yes		0.85	0.82	-1.17	-0.03
SCO0573	0.32	-0.12	0.2	0.2	0.2	0.2	Yes		0.76	0.82	-1.47	-0.88
SCO0574	0.36	0.33	0.23	0.33	0.2	0.2	Yes		0.82	0.81	-0.22	0.53
SCO0575	-0.57	0.13	0.11	0.11	0.2	0.17	Yes		0.78	0.82	-1.44	-1.07
SCO0576	0.26	0.17	0.32	0.26	0.25	0.2	Yes		0.89	0.82	-1	-0.47
SCO0577	0.24	0.43	0.54	0.43	0.25	0.2	Yes				-0.43	0.43
SCO0578	0.25	0.32	0.16	0.25	0.25	0.2	Yes		0.82	0.82	-0.76	0.12
SCO0579	-0.01	-0.1	-0.09	-0.09	0.25	0.2	Yes		0.88	0.81	-1.26	-0.57
SCO0580	0.04	-0.11	0.2	0.04	0.25	0.2	Yes		0.83	0.81	-1.25	-0.1
SCO0581	0.34	0.33	-0.3	0.33	0.25	0.2	Yes		0.81	0.81	-0.99	0.47
SCO0582	0.47	0.25	-0.15	0.25	0.25	0.2	Yes		0.79	0.79	-1.13	-0.76
SCO0583	0.32	0.26	0.12	0.26	0.15	0.17	Yes		0.81	0.78	-0.87	-0.43
SCO0584	0.15	-0.2	0.26	0.15	0.15	0.17	Yes		0.78	0.78	-1.13	-0.61
SCO0585	-0.34	0.26	0.48	0.26	0.17	0.19	Yes		0.84	0.78	-0.73	0.26
SCO0586	-0.27	0.1	-0.74	-0.27	0.17	0.19	Yes		0.74	0.78	-0.23	2.47
SCO0587	0.07	-0.27	-0.58	-0.27	0.17	0.19	Yes		0.77	0.77	-1.31	-0.89
SCO0588	0.23	0.04	0.07	0.07	0.17	0.19	Yes		0.75	0.77	-1.05	-0.58
SCO0589	0.45	0.17	0.17	0.17	0.17	0.23	Yes		0.73	0.76	-0.96	0.69
SCO0590	0.3	0.23	0.35	0.3	0.17	0.24	Yes		0.74	0.75	-1.08	-0.06
SCO0591	-0.12	0.24	0.13	0.13	0.17	0.24	Yes		0.74	0.75	-0.78	0.56
SCO0592	-0.23	0.21	0.17	0.17	0.19	0.24	Yes		0.76	0.75	0.45	2.5
SCO0593	0.36	0.61	0.61	0.61	0.23	0.24	Yes		0.68	0.74	-0.23	0.83
SCO0594	0.19	0.13	0.47	0.19	0.24	0.24	Yes		0.78	0.74	-0.99	-0.29
SCO0595	0.12	0.52	0.36	0.36	0.27	0.24	Yes		0.77	0.74	-0.68	0.97
SCO0596	0.41	0.27	-0.11	0.27	0.26	0.24	Yes		0.74	0.74	-0.61	1.01
SCO0597	0.02	0.24	0.36	0.24	0.26	0.24	Yes		0.67	0.74	-0.83	0.48
SCO0598	-0.11	0.23	0.24	0.23	0.26	0.24	Yes		0.7	0.74	-0.79	-0.14
SCO0599	0.45	0.42	0.1	0.42	0.25	0.24	Yes		0.7	0.74	-0.59	0.15
SCO0600	-0.25	0.29	0.36	0.29	0.25	0.24	Yes		0.8	0.74	-0.61	0.22
SCO0601	0.17	0.26	0.43	0.26	0.24	0.24	Yes		0.81	0.74	-1.43	-1.04
SCO0602	0.26	0.25	0.1	0.25	0.24	0.24	Yes		0.74	0.73	-0.81	1.63
SCO0603	0.29	0.24	0.15	0.24	0.24	0.24	Yes		0.71	0.73	-1.05	-0.03
SCO0604	0.35	0.23	-0.37	0.23	0.25	0.24	Yes		0.8	0.73	-0.86	-0.08
SCO0605	-0.71	0.2	0.49	0.2	0.24	0.23	Yes		0.79	0.73	-1.19	-0.27
SCO0606	0.13	-0.13	-0.07	-0.07	0.23	0.23	Yes		0.65	0.72	-1.27	0.4
SCO0607	0.17	0.16	0.07	0.16	0.2	0.23	Yes		0.73	0.73	0.2	2.23
SCO0608	0.34	0.05	0.52	0.34	0.16	0.2	Yes		0.76	0.73	1.49	3.86
SCO0609	0.34	0.26	-0.06	0.26	0.11	0.16	Yes		0.66	0.74	-1.11	-0.55
SCO0610	-0.21	0.11	0.63	0.11	0.09	0.16	Yes		0.73	0.74	-1.07	0
SCO0611	0.25	0.09	0.03	0.09	0.09	0.16	Yes		0.69	0.73	-1.09	-0.42
SCO0612	-0.55	0.06	0.11	0.06	0.09	0.16	Yes		0.57	0.73	1.77	2.61
SCO0613	0.36	-0.04	-0.15	-0.04	0.06	0.11	Yes		0.79	0.73	-1.04	-0.51
SCO0614	0.27	-0.01	-0.78	-0.01	0.06	0.09	Yes		0.68	0.73	-0.66	0.12
SCO0615	-0.49	0.03	0.55	0.03	0.06	0.09	Yes		0.72	0.73	-0.96	0.23
SCO0616	0.49	0.42	0.24	0.42	0.06	0.09	Yes		0.84	0.73	-0.73	0.67
SCO0617	0.53	-0.16	-0.62	-0.16	0.03	0.07	Yes				-0.94	0.2
SCO0618	-0.17	0.18	-0.23	-0.17	-0.01	0.07	Yes		0.77	0.74	-0.85	-0.39
SCO0619	0.49	0.54	0.23	0.49	0.03	0.07	Yes		0.74	0.74	-0.36	1.02
SCO0620	0.16	0.2	-0.26	0.16	0.07	0.06	Yes		0.77	0.77	-0.88	0.47
SCO0621	0.4	0.36	0.34	0.36	0.07	0.06	Yes		0.72	0.77	-0.74	0.23
SCO0622	-0.17	-0.02	0.38	-0.02	0.07	0.07	Yes		0.68	0.77	-0.58	1.87
SCO0623	0.14	-0.16	-0.25	-0.16	0.16	0.07	Yes		0.83	0.77	-0.91	0.18
SCO0624	0.36	0.2	0.1	0.2	0.16	0.07	Yes		0.86	0.76	-1.2	-0.56
SCO0625	0.07	0.29	-0.31	0.07	0.09	0.09	Yes		0.86	0.76	-0.5	1.71
SCO0626	-0.63	0.03	0.56	0.03	0.09	0.09	Yes		0.71	0.77	-0.9	-0.13
SCO0627	0.02	0.64	0.43	0.43	0.07	0.09	Yes		0.8	0.76	-0.19	2.48
SCO0628	0.43	0.62	0.3	0.43	0.07	0.16	Yes		0.84	0.76	-0.48	1.83
SCO0629	0.45	-0.15	-0.59	-0.15	0.09	0.16	Yes		0.77	0.76	-0.58	0.08
SCO0630	0.27	-0.12	0.09	0.09	0.09	0.09	Yes		0.76	0.76	-1.14	0.23
SCO0631	-0.15	0.35	0.2	0.2	0.09	0.07	Yes		0.44	0.76	-0.7	0.1
SCO0632	0.27	-0.08	-0.41	-0.08	0.16	0.09	Yes		0.69	0.76	1.04	3.84
SCO0633	-0.05	-0.02	-0.37	-0.05	0.16	0.14	Yes		0.76	0.76	-0.84	3.73
SCO0634	0.16	0.08	0.42	0.16	0.09	0.14	Yes				-0.77	0.2
SCO0635	0.33	0.2	0.27	0.27	0.09	0.16	Yes		0.66	0.76	-0.66	0.94
SCO0636	0	0.34	0.06	0.06	0.16	0.16	Yes		0.8	0.76	-1	0.55
SCO0637	0.56	0.23	-0.28	0.23	0.14	0.16	Yes		0.73	0.76	-0.68	-0.24
SCO0638	-0.39	0.36	0.57	0.36	0.16	0.16	Yes		0.85	0.76	-1.36	-1.07
SCO0639	-0.65	-0.23	0.57	-0.23	0.21	0.16	Yes		0.76	0.74	-0.81	-0.25
SCO0640	0.18	-0.23	-0.4	-0.23	0.21	0.16	Yes		0.71	0.74	-0.79	-0.18
SCO0641	0.29	0.23	0.65	0.29	0.21	0.14	Yes				3.98	3.98
SCO0642	0.53	-0.42	0.14	0.14	0.23	0.14	Yes		0.8	0.74	-0.1	0.69
SCO0643	0.16	0.27	0.35	0.27	0.21	0.16	Yes		0.74	0.74	-1.23	-0.25
SCO0644	0.29	0.21	-0.03	0.21	0.14	0.21	Yes		0.72	0.74	-0.49	1.33
SCO0645	0.07	0.16	-0.41	0.07	0.14	0.14	Yes		0.81	0.74	-0.87	0.01
SCO0646	0.4	0.24	-0.03	0.24	0.14	0.17	Yes		0.74	0.74	-0.46	1.95
SCO0647	0.62	0.45	-0.01	0.45	0.14	0.14	Yes		0.76	0.73	-0.95	1.18
SCO0649	0.2	-0.11	-0.5	-0.11	0.21	0.14	Yes		0.71	0.74	-0.49	0.14
SCO0650	-0.02	0.06	0.21	0.06	0.12	0.14	Yes		0.76	0.73	-1.15	-0.03
SCO0652	0.02	-0.1	-0.17	-0.1	0.12	0.17	Yes		0.53	0.74	-1.33	-0.82
SCO0653	-0.12	0.01	0.44	0.01	0.12	0.17	Yes		0.66	0.74	0.54	3.77
SCO0654	0.32	0.27	0.52	0.32	0.12	0.17	Yes		0.75	0.75	-1.1	-0.62
SCO0655	0.41	0.43	0.36	0.41	0.08	0.17	Yes		0.71	0.75	-0.86	0.02
SCO0656	-0.4	0.12	0.72	0.12	0.12	0.15	Yes		0.73	0.75	-0.4	3.35
SCO0657	0.17	0.06	0.24	0.17	0.17	0.17	Yes		0.8	0.75	-0.37	0.66
SCO0658	-0.05	-0.62	-0.25	-0.25	0.17	0.17	Yes		0.76	0.76	-1.07	0
SCO0659	-0.25	0.18	0.45	0.18	0.18	0.15	Yes		0.72	0.76	-1.27	-0.82
SCO0660	-0.13	0.08	0.5	0.08	0.17	0.15	Yes		0.79	0.76	-0.84	-0.41
SCO0661	0.21	0.29	-0.52	0.21	0.17	0.17	Yes		0.82	0.78	-1.34	-0.19
SCO0662	0.69	0.63	0.02	0.63	0.18	0.17	Yes		0.83	0.78	-0.89	1.44
SCO0663	0.45	0.15	-1.01	0.15	0.18	0.18	Yes		0.79	0.78	-0.28	1.55
SCO0664	0.25	0.29	0.27	0.27	0.18	0.17	Yes		0.78	0.78	-0.79	0.02
SCO0665	-0.11	0.25	0.07	0.07	0.18	0.17	Yes		0.75	0.78	-0.28	1.87
SCO0666	0.06	0.25	0.57	0.25	0.18	0.18	Yes		0.83	0.78	-0.99	0.56
SCO0667	-0.04	0.18	0.37	0.18	0.18	0.18	Yes		0.78	0.78	-1.41	-0.88
SCO0668	0.13	0.1	0.23	0.13	0.15	0.18	Yes		0.85	0.78	-1.02	-0.66
SCO0669	-0.18	0.15	0.54	0.15	0.18	0.18	Yes		0.75	0.79	-0.99	0.23
SCO0670	0.44	0.05	0.35	0.35	0.18	0.18	Yes		0.78	0.78	-0.9	-0.08
SCO0671	-0.01	0.32	-0.09	-0.01	0.18	0.18	Yes		0.69	0.78	-0.48	0.97
SCO0672	0.16	0.21	0.42	0.21	0.15	0.18	Yes		0.63	0.78	-0.4	2.54
SCO0673	-0.1	-0.36	-0.2	-0.2	0.15	0.18	Yes		0.68	0.78	-0.9	-0.42
SCO0674	0.37	0.22	0.28	0.28	0.18	0.15	Yes		0.82	0.78	-1.37	-0.53
SCO0675	0.48	0.46	0.43	0.46	0.21	0.15	Yes		0.74	0.78	-0.37	0.36
SCO0676	-0.63	-0.09	0.13	-0.09	0.18	0.13	Yes		0.79	0.76	-0.86	0.58
SCO0677	0.25	-0.1	-0.18	-0.1	0.18	0.13	Yes		0.79	0.76	-1.02	1.32
SCO0678	-0.21	0.18	0.41	0.18	0.11	0.11	Yes		0.85	0.76	-0.47	0.36
SCO0679	0.24	0.34	0.18	0.24	0.11	0.11	Yes		0.66	0.76	-0.52	0.98
SCO0680	0.29	0.47	0.2	0.29	0.1	0.1	Yes				-0.83	0.6
SCO0681	0.4	-0.15	-0.16	-0.15	0.1	0.11	Yes		0.84	0.76	0	1.76
SCO0682	0.11	-0.17	0.23	0.11	0.1	0.11	Yes		0.8	0.76	0.84	4.09
SCO0683	-0.49	0.06	0.08	0.06	0.11	0.18	Yes		0.75	0.76	-0.11	1.81
SCO0684	0.39	-0.17	0.1	0.1	0.1	0.18	Yes		0.76	0.76	-0.8	0.76
SCO0685	-0.93	-0.18	0.27	-0.18	0.1	0.11	Yes		0.68	0.76	-0.79	1.53
SCO0686	0.48	0.23	-0.19	0.23	0.1	0.11	Yes		0.72	0.76	-1.43	-0.37
SCO0687	0.15	0.06	-0.03	0.06	0.11	0.11	Yes		0.8	0.76	-0.88	1.62
SCO0688	0.49	0.23	-1.14	0.23	0.18	0.1	Yes		0.76	0.75	-0.67	0.31
SCO0689	0.46	0.06	-0.45	0.06	0.18	0.06	Yes		0.77	0.75	-0.8	-0.2
SCO0690	0.57	0.37	0.37	0.37	0.18	0.06	Yes		0.78	0.76	-0.74	0.12
SCO0691	0.44	0.41	0.15	0.41	0.18	0.1	Yes				-0.88	-0.35
SCO0692	0.19	0.06	0.39	0.19	0.06	0.06	Yes		0.71	0.75	-0.49	1.16
SCO0693	-0.01	0.18	0.88	0.18	0.06	0.1	Yes		0.59	0.75	-0.82	0.44
SCO0694	0.43	-0.19	-0.12	-0.12	0.06	0.06	Yes		0.54	0.75	-0.98	-0.22
SCO0695	0.26	-0.06	-0.73	-0.06	0.18	0.18	Yes		0.75	0.75	-0.75	0.68
SCO0696	-0.34	-0.02	-0.05	-0.05	0	0.15	Yes		0.77	0.76	-0.97	-0.46
SCO0697	-0.81	-0.21	0.4	-0.21	0	0.18	Yes				-1.34	-0.36
SCO0698	0.41	-0.12	-0.02	-0.02	0	0.18	Yes		0.52	0.76	-0.99	0.25
SCO0699		-0.04	0.6	0.28	0	0.18	Yes		0.68	0.76	-0.82	-0.03
SCO0700	0.74	0.51	0.16	0.51	0.01	0.15	Yes		0.81	0.77	-0.55	0.94
SCO0701	0.54	-0.07	0	0	0.15	0.15	Yes		0.81	0.76	0.46	2.02
SCO0702	0.32	0.3	0.37	0.32	0.28	0.15	Yes		0.69	0.76	3.11	5.33
SCO0703	0.01	0.31	-0.13	0.01	0.28	0.15	Yes		0.67	0.76	0.61	1.96
SCO0704	-0.1	0.83	0.46	0.46	0.28	0.15	Yes				0.5	1.69
SCO0705	0.39	0.15	-0.37	0.15	0.32	0.17	Yes		0.82	0.76	0.44	1.95
SCO0706	0.49	0.44	0.34	0.44	0.2	0.2	Yes		0.83	0.76	-0.78	1.45
SCO0707	0.53	0.39	0.25	0.39	0.2	0.28	Yes		0.76	0.77	-0.63	0.23
SCO0708	0.14	0.1	0.21	0.14	0.17	0.28	Yes		0.81	0.76	-0.95	0.26
SCO0709	-0.15	0	0.19	0	0.2	0.2	Yes		0.81	0.77	-1.13	-0.59
SCO0710	0.52	0.27	0.51	0.51	0.2	0.2	Yes		0.77	0.78	-0.64	0.54
SCO0711	0.2	0.36	0.12	0.2	0.32	0.2	Yes		0.76	0.77	-1.2	0.86
SCO0712	0.38	0.17	0	0.17	0.2	0.2	Yes		0.68	0.77	-0.67	1.41
SCO0713	0.32	0.04	-0.21	0.04	0.2	0.2	Yes		0.82	0.78	-1.12	-0.6
SCO0715	0.52	0.26	0.83	0.52	0.2	0.2	Yes		0.7	0.78	-0.76	0.33
SCO0716	0.51	0.52	0.45	0.51	0.2	0.2	Yes		0.81	0.77	-0.95	0.13
SCO0717	0.15	0.32	0.51	0.32	0.2	0.2	Yes		0.72	0.78	-0.47	1.56
SCO0718	0.71	0.2	-0.3	0.2	0.2	0.18	Yes		0.78	0.77	-0.95	-0.42
SCO0719	0.34	-0.22	-0.3	-0.22	0.26	0.18	Yes		0.82	0.76	-0.76	0.41
SCO0720	-0.09	-0.56	-0.12	-0.12	0.26	0.18	Yes		0.76	0.76	0.46	1.26
SCO0721	0.34	0.18	-0.93	0.18	0.2	0.18	Yes		0.84	0.76	-1.01	-0.1
SCO0722	0.35	0.24	0.27	0.27	0.18	0.18	Yes		0.78	0.76	-0.67	-0.04
SCO0723	0.34	0.28	0.6	0.34	0.14	0.18	Yes				-0.45	1.03
SCO0724	0.36	0.26	0.04	0.26	-0.02	0.18	Yes		0.75	0.76	-0.33	0.62
SCO0725	0.56	0.14	-0.08	0.14	0.14	0.18	Yes		0.79	0.76	-0.84	-0.11
SCO0726	0.06	-0.03	-0.56	-0.03	0.18	0.15	Yes		0.75	0.76	-0.69	0.3
SCO0727	0.42	-0.03	-0.64	-0.03	0.18	0.15	Yes		0.8	0.76	-0.6	0.87
SCO0728	-0.42	-0.23	0.61	-0.23	0.14	0.14	Yes		0.76	0.76	-0.7	0.14
SCO0729	-0.23	-0.02	0.14	-0.02	0.14	0.15	Yes		0.73	0.76	-0.9	-0.3
SCO0730	0.2	-0.04	0.28	0.2	0.07	0.18	Yes		0.7	0.76	-0.39	0.8
SCO0731	0.55	0.45	0.31	0.45	0.07	0.15	Yes		0.78	0.76	-0.02	1.83
SCO0732	0.18	0.12	0.18	0.18	0.07	0.14	Yes		0.69	0.76	-0.82	-0.12
SCO0733	0.07	0.07	0.43	0.07	0.15	0.07	Yes		0.64	0.75	-0.55	0.52
SCO0734	0.15	0.36	-0.01	0.15	0.18	0.07	Yes		0.72	0.75	-1.27	-0.85
SCO0735	-0.38	-0.28	0.02	-0.28	0.18	0.07	Yes		0.77	0.75	-0.74	0.91
SCO0736	0.43	0.48	0.24	0.43	0.15	0.15	Yes		0.78	0.76	0.34	2.08
SCO0737	0.43	0.02	0.01	0.02	0.07	0.15	Yes		0.71	0.74	-0.79	-0.23
SCO0738	0.25	0.18	-0.01	0.18	0.07	0.18	Yes		0.69	0.74	-1.14	-0.08
SCO0739	0.29	0.3	-0.15	0.29	0.15	0.18	Yes		0.77	0.77	-0.1	3.36
SCO0740	-0.04	-0.13	-0.91	-0.13	0.18	0.18	Yes		0.88	0.77	-0.55	1.66
SCO0741	-0.58	-0.01	0.2	-0.01	0.18	0.18	Yes		0.86	0.77	-1.02	-0.06
SCO0742	0.47	-0.2	-0.53	-0.2	0.18	0.18	Yes				-1	-0.12
SCO0743	0.06	0.24	0.42	0.24	0.23	0.18	Yes		0.66	0.77	-0.93	-0.21
SCO0744	0.28	0.53	0.23	0.28	0.24	0.18	Yes		0.72	0.77	-0.58	0.68
SCO0745	0.27	0.23	0.07	0.23	0.23	0.2	Yes		0.79	0.78	-1.19	-0.6
SCO0746	0.72	0.11	0.04	0.11	0.24	0.18	Yes		0.82	0.79	-0.96	-0.45
SCO0747	0.37	0.27	-0.49	0.27	0.24	0.2	Yes		0.74	0.79	-0.46	0.24
SCO0748	0.42	0.08	0.72	0.42	0.24	0.2	Yes		0.8	0.79	-0.92	0.01
SCO0749	0.3	0.34	0.47	0.34	0.23	0.2	Yes		0.82	0.8	-1.09	-0.33
SCO0750	-0.71	-0.02	0.28	-0.02	0.2	0.23	Yes		0.66	0.8	-1.3	-0.88
SCO0751	0.24	0.3	0.29	0.29	0.2	0.23	Yes		0.81	0.79	-1.07	-0.27
SCO0752	0.49	0.12	0.15	0.15	0.2	0.23	Yes		0.71	0.79	-0.96	1.12
SCO0753	-0.47	-0.35	0.34	-0.35	0.2	0.23	Yes		0.86	0.79	-0.49	0.96
SCO0754	0.22	0.2	0.09	0.2	0.2	0.2	Yes		0.8	0.79	-0.83	-0.19
SCO0755	-0.58	0.14	0.32	0.14	0.2	0.2	Yes		0.8	0.78	-1.33	-0.24
SCO0756	0.55	0.2	0.07	0.2	0.2	0.2	Yes		0.77	0.78	-0.95	-0.46
SCO0757	0.38	0.3	-0.18	0.3	0.2	0.2	Yes		0.79	0.79	-0.91	-0.19
SCO0758	0.02	0.23	0.49	0.23	0.2	0.2	Yes		0.86	0.78	-1.09	-0.39
SCO0759	0.59	0.27	-0.03	0.27	0.2	0.18	Yes		0.7	0.77	-0.85	-0.19
SCO0760	0	0.44	-0.08	0	0.2	0.18	Yes		0.68	0.77	-0.68	0.82
SCO0761	-0.3	0.18	0.27	0.18	0.2	0.17	Yes		0.69	0.77	-0.56	0.78
SCO0762	0.52	0.27	0.16	0.27	0.23	0.17	Yes		0.76	0.77	2.32	5.06
SCO0763	0.26	0.14	0.17	0.17	0.18	0.18	Yes		0.78	0.77	-1.2	-0.24
SCO0764	0.04	0.31	-1.44	0.04	0.17	0.18	Yes		0.67	0.77	-0.87	-0.35
SCO0765	0.45	0.04	0.72	0.45	0.15	0.2	Yes		0.81	0.76	-0.48	1.86
SCO0766	-0.38	-0.36	0.15	-0.36	0.15	0.23	Yes		0.83	0.76	-1.16	-0.48
SCO0767	0.25	0.46	0.12	0.25	0.15	0.18	Yes		0.77	0.76	-0.39	0.84
SCO0768	0.3	-0.1	0.15	0.15	0.15	0.18	Yes		0.76	0.76	-0.93	0.56
SCO0769	-0.09	0.18	-0.63	-0.09	0.15	0.18	Yes				-0.44	0.92
SCO0770	0.39	0.07	-0.04	0.07	0.25	0.25	Yes		0.71	0.76	-0.6	0.67
SCO0771	-0.47	-0.47	-0.31	-0.47	0.15	0.25	Yes		0.86	0.76	-0.74	0.88
SCO0772	0.23	0.59	0.55	0.55	0.25	0.25	Yes		0.66	0.76	-0.44	0.19
SCO0773	-0.31	0.28	0.54	0.28	0.27	0.25	Yes		0.89	0.76	-0.01	1.31
SCO0774	0.03	0.32	0.27	0.27	0.27	0.25	Yes		0.76	0.76	-0.55	0.39
SCO0775	0.24	0.45	0.36	0.36	0.27	0.2	Yes		0.7	0.76	-0.59	0.93
SCO0776	0.23	-0.24	-0.23	-0.23	0.27	0.2	Yes		0.75	0.76	-1.08	0.45
SCO0777	0.22	0.27	0.5	0.27	0.27	0.2	Yes		0.82	0.75	-1.13	-0.66
SCO0778	0.37	0.08	0.32	0.32	0.27	0.25	Yes		0.8	0.75	-0.75	0.05
SCO0779	0.35	0.6	0.35	0.35	0.27	0.25	Yes		0.75	0.75	-0.45	1.08
SCO0780	0.15	0.18	0.44	0.18	0.2	0.25	Yes		0.74	0.76	-0.92	0.4
SCO0781	0.38	-0.1	0.27	0.27	0.2	0.26	Yes		0.6	0.76	-1	0.24
SCO0782	0.22	0.2	0.19	0.2	0.25	0.25	Yes		0.81	0.76	-1.11	-0.49
SCO0783	0.01	-0.25	0.55	0.01	0.2	0.25	Yes		0.75	0.75	-1.29	-0.57
SCO0784	0.15	0.06	0.09	0.09	0.18	0.25	Yes		0.76	0.75	-0.79	0.52
SCO0785	-0.05	0.14	0.02	0.02	0.18	0.2	Yes		0.52	0.75	-1.01	0.48
SCO0786	0.25	0.31	0.42	0.31	0.2	0.25	Yes		0.69	0.75	-0.58	0.23
SCO0787	0.22	0.25	0.39	0.25	0.2	0.25	Yes		0.86	0.75	-0.99	0.02
SCO0788	0.17	0.23	0.14	0.17	0.2	0.25	Yes		0.84	0.75	0.04	1.09
SCO0789	0.24	-0.19	-0.35	-0.19	0.2	0.2	Yes		0.77	0.74	-1.16	-0.44
SCO0790	0.35	0.26	0.24	0.26	0.25	0.25	Yes				-0.62	0.02
SCO0791	0.45	0.2	0.17	0.2	0.25	0.25	Yes		0.77	0.75	-0.85	0.5
SCO0792	0.44	0.25	-0.03	0.25	0.25	0.25	Yes		0.73	0.75	-0.81	0.84
SCO0793	0.4	0.26	-0.21	0.26	0.25	0.25	Yes		0.73	0.75	-1.02	0.04
SCO0794	-0.84	-0.14	0.02	-0.14	0.26	0.25	Yes		0.75	0.75	-0.69	-0.19
SCO0795	0.28	0.17	0.4	0.28	0.26	0.25	Yes		0.69	0.75	-0.82	-0.32
SCO0796	0.33	0.26	0.24	0.26	0.26	0.25	Yes		0.8	0.77	-1.33	-0.73
SCO0798	-0.24	0.34	0.41	0.34	0.26	0.23	Yes		0.72	0.77	-0.46	1.92
SCO0799	0.54	0.1	0.09	0.1	0.26	0.23	Yes		0.74	0.77	-0.65	0.56
SCO0800	0.32	-0.03	0.35	0.32	0.26	0.23	Yes		0.83	0.77	-1.24	-0.43
SCO0801	0.53	0.41	0.19	0.41	0.26	0.2	Yes		0.74	0.78	-0.85	0.26
SCO0802	0.12	0.23	0.64	0.23	0.23	0.14	Yes		0.77	0.79	-0.67	-0.15
SCO0803	-0.28	0.13	0.57	0.13	0.13	0.14	Yes		0.78	0.8	-1.13	-0.73
SCO0804	0.43	0.36	0.74	0.43	0.1	0.14	Yes		0.79	0.8	-0.18	0.52
SCO0805	0.11	-0.33	-0.18	-0.18	0.1	0.23	Yes		0.87	0.8	-0.41	0.45
SCO0806	0.1	0.09	0.22	0.1	0.1	0.23	Yes		0.82	0.8	-1.09	-0.28
SCO0807	-0.42	-0.08	0.35	-0.08	0.1	0.14	Yes		0.8	0.8	-0.94	-0.13
SCO0808	0.14	0.09	-0.59	0.09	0.1	0.13	Yes		0.91	0.8	-0.47	0.1
SCO0809	0.25	-0.22	-0.11	-0.11	0.1	0.13	Yes		0.83	0.8	-0.97	0.4
SCO0810	-0.17	-0.32	-0.36	-0.32	0.1	0.13	Yes		0.86	0.8	-0.83	0.16
SCO0811	-0.08	0.14	0.59	0.14	0.1	0.13	Yes				-1.21	-0.65
SCO0812	0.43	0.13	0.32	0.32	0.09	0.1	Yes		0.81	0.8	-1.34	-0.64
SCO0813	0.4	0.05	0.26	0.26	0.09	0.1	Yes		0.81	0.8	-1.14	0.61
SCO0814	0.47	0.25	0.2	0.25	0.14	0.09	Yes		0.77	0.8	-1.14	-0.57
SCO0815	0.12	0.23	0.39	0.23	0.14	0.1	Yes		0.75	0.8	-0.52	0.67
SCO0816	0.33	-0.12	-0.06	-0.06	0.14	0.14	Yes		0.8	0.8	-1.03	-0.07
SCO0817	-0.37	0.02	-0.46	-0.37	0.23	0.14	Yes		0.67	0.8	-0.02	1.5
SCO0818	0.08	-0.13	0.06	0.06	0.14	0.14	Yes		0.74	0.81	-1.21	-0.33
SCO0819	0.3	0.17	0.35	0.3	0.14	0.14	Yes		0.75	0.81	-0.78	0.77
SCO0820	0.03	0.3	0.14	0.14	0.14	0.14	Yes		0.81	0.8	-0.86	-0.04
SCO0821	0.34	-0.12	-0.37	-0.12	0.14	0.17	Yes		0.84	0.8	-0.96	-0.42
SCO0822	0.63	0.3	0.19	0.3	0.14	0.17	Yes		0.8	0.8	-0.73	0.65
SCO0823	-0.26	-0.35	0.17	-0.26	0.14	0.14	Yes		0.69	0.79	-1.13	-0.64
SCO0824	0.14	0.22	-0.03	0.14	0.14	0.14	Yes		0.78	0.79	-1.06	0.15
SCO0825	0.17	0.42	0.03	0.17	0.14	0.14	Yes		0.83	0.79	-0.81	-0.35
SCO0826	0.22	0.43	0.37	0.37	0.17	0.14	Yes		0.86	0.78	-1.1	0.22
SCO0828	0.61	0.28	-0.14	0.28	0.17	0.14	Yes		0.83	0.79	-0.58	0.7
SCO0829	-0.19	0.19	0.12	0.12	0.14	0.14	Yes		0.79	0.8	-1.45	-0.7
SCO0830	0.48	0.04	-0.88	0.04	0.17	0.14	Yes		0.77	0.8	-1.11	-0.55
SCO0831	0.44	0.18	0.52	0.44	0.17	0.14	Yes		0.82	0.79	-1.34	-0.5
SCO0832	0.28	0.47	0.32	0.32	0.15	0.14	Yes		0.74	0.78	-0.35	1.21
SCO0833	-0.87	0.08	0.39	0.08	0.12	0.12	Yes		0.65	0.79	-1.08	-0.09
SCO0834	-0.66	0.1	0.56	0.1	0.12	0.12	Yes		0.71	0.8	-1.15	-0.7
SCO0835	0.36	0.68	0.29	0.36	0.1	0.1	Yes		0.74	0.8	-0.26	2.16
SCO0836	0.6	-0.12	-0.47	-0.12	0.1	0.1	Yes		0.81	0.79	-0.79	-0.02
SCO0837	0.22	-0.03	0.15	0.15	0.08	0.1	Yes		0.59	0.78	-0.28	3.89
SCO0838	-0.36	0.06	0.06	0.06	0.06	0.1	Yes		0.81	0.77	-0.81	-0.01
SCO0839	0.42	0.42	-0.43	0.42	0.05	0.1	Yes		0.81	0.76	-0.3	0.63
SCO0841	0.06	0.03	-0.67	0.03	0.05	0.13	Yes		0.78	0.75	-0.78	0.27
SCO0842	0.25	0.05	-0.38	0.05	0.05	0.13	Yes		0.8	0.75	-0.66	-0.17
SCO0843	0.22	-0.03	0.02	0.02	0.06	0.11	Yes		0.82	0.75	-0.7	0.58
SCO0844	-0.27	0.02	0.04	0.02	0.06	0.13	Yes		0.83	0.75	-1.44	-0.77
SCO0845	0.05	-0.86	0.06	0.05	0.13	0.13	Yes		0.72	0.75	-0.52	0.7
SCO0846	-0.37	0.13	0.54	0.13	0.13	0.13	Yes		0.75	0.75	-1.09	-0.16
SCO0847	0.2	0.23	-0.22	0.2	0.13	0.15	Yes		0.76	0.75	-0.33	1.07
SCO0848	-0.13	0.24	0.29	0.24	0.13	0.13	Yes		0.74	0.74	-1.19	0.27
SCO0849	-0.49	0.13	0.46	0.13	0.2	0.2	Yes		0.73	0.73	-0.62	0.85
SCO0850	0.57	0.41	0.04	0.41	0.24	0.2	Yes		0.63	0.73	-0.43	1.17
SCO0851	0.47	0.24	-1.01	0.24	0.24	0.2	Yes		0.77	0.73	-0.75	0.33
SCO0852	-0.13	0.11	0.31	0.11	0.24	0.2	Yes		0.67	0.72	-0.98	-0.22
SCO0853	0.1	0.39	0.69	0.39	0.24	0.23	Yes		0.73	0.7	-0.86	0.28
SCO0854	0.32	0.26	-0.39	0.26	0.26	0.24	Yes		0.73	0.68	-0.88	0.84
SCO0855	0.45	0.39	0.33	0.39	0.26	0.24	Yes		0.55	0.68	-0.71	0.77
SCO0856	-0.34	0.23	0.24	0.23	0.24	0.26	Yes		0.66	0.67	-0.94	-0.39
SCO0857	-0.02	-0.03	-0.05	-0.03	0.26	0.27	Yes		0.65	0.66	-1	-0.46
SCO0859	0.6	0.39	0.29	0.39	0.31	0.27	Yes		0.62	0.66	-0.03	2.97
SCO0860	0.35	0.53	0.2	0.35	0.31	0.31	Yes		0.7	0.66	-0.76	-0.19
SCO0861	-0.43	0.12	-0.22	-0.22	0.31	0.31	Yes		0.68	0.66	-0.89	0.47
SCO0862	0.37	0.12	0.13	0.13	0.31	0.31	Yes		0.63	0.66	-1.18	-0.72
SCO0863	0.09	0.45	0.34	0.34	0.31	0.31	Yes		0.66	0.65	-0.86	-0.3
SCO0864	0.43	0.31	0	0.31	0.33	0.3	Yes		0.72	0.64	-0.25	0.93
SCO0865	0.33	0.42	0.25	0.33	0.33	0.3	Yes		0.66	0.64	-0.23	2.07
SCO0866	0.07	0.27	0.32	0.27	0.31	0.27	Yes		0.56	0.63	-0.81	0.14
SCO0867	0.4	0.16	0.42	0.4	0.31	0.27	Yes		0.55	0.63	-0.38	0.92
SCO0868	0.45	0.19	0	0.19	0.31	0.27	Yes		0.54	0.62	-1.34	-0.65
SCO0869	0.26	0.38	0.51	0.38	0.3	0.19	Yes		0.58	0.63	-0.68	1.3
SCO0870	0.33	0.34	0.07	0.33	0.27	0.17	Yes		0.7	0.63	-1.65	-1.4
SCO0871	0.21	-0.13	-0.87	-0.13	0.19	0.17	Yes		0.71	0.63	-0.91	-0.02
SCO0872	0.22	0.4	0.3	0.3	0.17	0.19	Yes		0.59	0.63	-0.67	0.75
SCO0873	-1.17	0	0.61	0	0.17	0.17	Yes		0.53	0.63	-0.53	0.29
SCO0874	0.17	0.1	0.28	0.17	0.16	0.17	Yes		0.63	0.63	-1.21	-0.01
SCO0876	-0.18	0.17	0.3	0.17	0.12	0.17	Yes		0.48	0.65	-1.27	0.36
SCO0877	0.03	0.11	0.33	0.11	0.12	0.16	Yes		0.56	0.69	-0.87	2.48
SCO0878	-0.25	0.12	0.29	0.12	0.12	0.16	Yes		0.65	0.7	-1.29	-0.81
SCO0879	0.2	-0.25	-0.42	-0.25	0.12	0.16	Yes				-1.23	-0.52
SCO0880	-0.36	0.16	0.16	0.16	0.12	0.15	Yes		0.69	0.71	-1.03	-0.46
SCO0881	-0.59	-0.11	0.24	-0.11	0.12	0.15	Yes		0.73	0.72	-0.9	-0.24
SCO0882		0.12	0.39	0.25	0.12	0.16	Yes		0.78	0.72	-0.11	1.85
SCO0883	-0.15	0.08	0.29	0.08	0.15	0.15	Yes		0.72	0.72	-0.35	1.27
SCO0884	0.14	0.22	0.26	0.22	0.15	0.16	Yes		0.82	0.73	-0.63	0.35
SCO0885	0.29	-0.09	-0.2	-0.09	0.16	0.15	Yes		0.78	0.75	-0.98	-0.15
SCO0886	-0.15	0.15	0.2	0.15	0.2	0.14	Yes		0.75	0.78	-0.94	-0.12
SCO0887	0.51	0.24	0.06	0.24	0.2	0.14	Yes		0.79	0.78	-0.62	-0.17
SCO0888	-0.33	0.29	0.91	0.29	0.2	0.15	Yes		0.84	0.78	-0.74	0.25
SCO0889	-0.41	-0.01	0.2	-0.01	0.2	0.15	Yes		0.72	0.78	-0.89	0.24
SCO0890	0.27	0.2	0.19	0.2	0.15	0.15	Yes		0.82	0.79	-1.07	-0.48
SCO0891	0.42	0.41	0.16	0.41	0.15	0.2	Yes		0.72	0.79	-0.41	1.14
SCO0892	0.32	0.71	0.27	0.32	0.14	0.15	Yes				-0.74	0.58
SCO0893	0.11	-0.04	0.16	0.11	0.14	0.15	Yes		0.79	0.79	-1.29	-0.07
SCO0894	-0.5	0.28	-0.17	-0.17	0.2	0.15	Yes		0.81	0.78	-0.9	-0.27
SCO0895	0.06	0.03	-0.22	0.03	0.14	0.19	Yes		0.79	0.78	-1.07	-0.59
SCO0896	0.36	0.43	0.27	0.36	0.11	0.14	Yes		0.81	0.78	-0.9	-0.23
SCO0897	0.41	0.03	-0.23	0.03	0.11	0.14	Yes		0.76	0.78	-0.6	0.9
SCO0898	0.39	0.21	0.62	0.39	0.03	0.19	Yes		0.78	0.78	-0.45	1.67
SCO0899	0.46	0.44	-0.14	0.44	0.03	0.14	Yes		0.82	0.79	-1.07	-0.21
SCO0900	-0.14	-0.2	-0.2	-0.2	0.03	0.11	Yes		0.7	0.78	-1.14	-0.6
SCO0901	0.36	-0.69	-0.07	-0.07	0.19	0.11	Yes		0.77	0.78	0.05	3.93
SCO0902	0.11	0.21	0.3	0.21	0.19	0.09	Yes		0.78	0.78	-0.86	-0.1
SCO0903	-1.19	-0.1	0.13	-0.1	0.19	0.09	Yes		0.72	0.78	-0.84	-0.04
SCO0904	0.24	0.12	0.19	0.19	0	0.09	Yes		0.74	0.78	-0.99	-0.44
SCO0905	-0.78	-0.36	-0.15	-0.36	0	0.09	Yes		0.57	0.78	-0.8	1.49
SCO0906	0.31	0.25	0.51	0.31	0.09	0.09	Yes		0.8	0.77	-0.97	0.1
SCO0907	0.26	0.32	0.63	0.32	0.14	0.14	Yes		0.82	0.78	-0.13	3.29
SCO0908	-0.08	0.28	0	0	0.09	0.09	Yes		0.8	0.77	-0.89	0.14
SCO0909	0.05	-0.13	-0.23	-0.13	0.09	0.06	Yes		0.67	0.77	-0.7	1.58
SCO0910	0.14	0.23	0.08	0.14	0.09	0.09	Yes		0.75	0.77	-0.91	-0.24
SCO0911	-0.11	0.09	0.19	0.09	0.14	0.09	Yes		0.79	0.77	-0.85	-0.27
SCO0912	0.64	0.19	0.26	0.26	0.09	0.09	Yes		0.77	0.77	-0.44	1.62
SCO0913	-0.28	0.02	0.16	0.02	0.06	0.09	Yes				-1.16	-0.27
SCO0914	-0.48	0.06	0.24	0.06	0.09	0.09	Yes		0.82	0.78	-1.25	-0.84
SCO0915	-0.16	0.26	0.24	0.24	0.09	0.14	Yes		0.8	0.79	-1.09	-0.39
SCO0916	0.16	0.2	0.1	0.16	0.09	0.14	Yes		0.74	0.79	-1.18	-0.67
SCO0917	-0.09		0.15	0.03	0.06	0.09	Yes		0.79	0.79	-1.22	-0.13
SCO0918	-0.12	-0.05	0.17	-0.05	0.06	0.09	Yes		0.77	0.78	-1.23	-0.55
SCO0919	0.07	0.23	0.33	0.23	0.16	0.09	Yes		0.73	0.78	-0.81	1.05
SCO0920	-0.11	0.08	-0.34	-0.11	0.16	0.06	Yes		0.69	0.78	-0.56	1.22
SCO0921	0.47	0.4	0.58	0.47	0.15	0.06	Yes		0.78	0.79	0.07	2.32
SCO0922	0.43	-0.15	-0.09	-0.09	0.03	0.04	Yes		0.87	0.78	-0.99	-0.09
SCO0923	0.34	0.01	0.5	0.34	0.04	0.06	Yes		0.87	0.78	-1.19	0.72
SCO0924	0.36	0.19	0.02	0.19	0.04	0.04	Yes		0.79	0.78	-1.13	-0.01
SCO0925	0.15	0.43	-0.08	0.15	0.04	0.04	Yes		0.8	0.78	-0.72	0.31
SCO0926	0.1	-0.13	-0.63	-0.13	0.04	0.04	Yes		0.77	0.78	-1.1	-0.01
SCO0927	0.37	-0.11	-0.53	-0.11	0.04	0.04	Yes		0.78	0.78	0.35	2.15
SCO0928	0	0.04	0.17	0.04	0.04	0.11	Yes		0.83	0.78	-0.53	0.5
SCO0929	0.15	-0.19	0.04	0.04	0.04	0.11	Yes		0.73	0.78	-0.37	1.06
SCO0930	0.31	0.11	-0.26	0.11	0.04	0.11	Yes		0.84	0.78	-0.39	2.98
SCO0931	-0.75	-0.41	0.18	-0.41	0.04	0.11	Yes		0.56	0.78	-0.26	1.44
SCO0932	0.28	0.27	0.19	0.27	0.04	0.11	Yes		0.77	0.78	-1.43	-0.15
SCO0933	-0.18		0.13	-0.02	0.11	0.11	Yes		0.78	0.78	-0.87	0.09
SCO0934	-0.01	-0.21	-0.03	-0.03	0.11	0.08	Yes		0.59	0.77	-1.37	-0.82
SCO0935	0.32	0.21	0.11	0.21	0.11	0.08	Yes		0.67	0.77	-0.86	0.45
SCO0936	-0.23	0.56	0.24	0.24	0.17	0.08	Yes		0.79	0.77	-0.81	1.55
SCO0937	0.49	-0.01	0.51	0.49	0.17	0.08	Yes		0.73	0.77	-0.19	0.85
SCO0938	0.11	0.29	-0.2	0.11	0.11	0.11	Yes		0.79	0.77	-1.22	-0.8
SCO0939	0.08	-0.09	0.46	0.08	0.17	0.11	Yes		0.72	0.78	-1.38	-0.06
SCO0940	0.17	0.04	0.21	0.17	0.17	0.11	Yes		0.83	0.78	-0.86	-0.06
SCO0941	0.27	0.43	0.35	0.35	0.11	0.11	Yes		0.82	0.79	-0.82	0.63
SCO0942	0.59	0.04	-0.04	0.04	0.11	0.11	Yes		0.65	0.79	-1.16	-0.11
SCO0943	0.21	-0.02	-0.65	-0.02	0.11	0.11	Yes		0.69	0.79	-0.17	1.3
SCO0944	0.22	0.43	0.2	0.22	0.08	0.11	Yes		0.71	0.81	2.77	4.13
SCO0945	0.22	-0.14	-0.27	-0.14	0.08	0.11	Yes		0.81	0.81	-1.57	-0.79
SCO0946	0.36	0.08	-0.11	0.08	0.08	0.11	Yes				-0.66	-0.4
SCO0947	-0.22	0.27	0.33	0.27	0.04	0.11	Yes		0.84	0.81	-1.13	0.07
SCO0948	0.25	0.65	0.36	0.36	-0.02	0.15	Yes		0.85	0.82	-0.94	-0.08
SCO0949	0.11	-0.16	-0.41	-0.16	0.08	0.17	Yes		0.83	0.82	-1.26	0.55
SCO0950	-0.22	0.13	-0.72	-0.22	0.08	0.15	Yes		0.89	0.82	-1.07	-0.35
SCO0951	0.17	0.4	0.25	0.25	0.19	0.15	Yes		0.84	0.82	-0.88	0.05
SCO0952	-0.33	-0.05	-0.21	-0.21	0.19	0.17	Yes		0.85	0.83	-1.34	-0.64
SCO0953	-0.03	-0.21	-0.25	-0.21	0.17	0.17	Yes		0.75	0.83	-0.87	0.39
SCO0954	0.48	0.3	0.48	0.48	0.15	0.17	Yes		0.82	0.83	-0.19	2.4
SCO0955	0.2	0.28	0.39	0.28	0.17	0.17	Yes		0.62	0.83	-0.69	0.33
SCO0956	0.17	0.34	0.19	0.19	0.17	0.17	Yes		0.72	0.83	-0.06	0.63
SCO0957	0.07	0.24	0.15	0.15	0.17	0.15	Yes		0.84	0.82	-0.65	0.54
SCO0958	0.17	0.02	0.25	0.17	0.17	0.12	Yes		0.75	0.82	-0.8	-0.27
SCO0959	0.45	0.06	-0.47	0.06	0.17	0.12	Yes		0.86	0.75	-1.58	-1.27
SCO0960	0.17	0.24	0.15	0.17	0.17	0.12	Yes		0.83	0.75	-0.68	3.45
SCO0961	0.37	0.42	0.38	0.38	0.15	0.06	Yes		0.83	0.72	-1.05	0.04
SCO0962	0.35	0.12	0.07	0.12	0.12	0.12	Yes		0.82	0.7	-0.21	2.09
SCO0963	0.55	0.41	0.25	0.41	0.06	0.12	Yes		0.69	0.7	-0.44	0.51
SCO0964	-0.05	-0.05	-0.43	-0.05	0.04	0.12	Yes		0.67	0.69	-1.04	-0.38
SCO0965	0.46	-0.05	-0.07	-0.05	0.02	0.12	Yes		0.66	0.7	-0.94	-0.4
SCO0966	0.27	0.02	-0.3	0.02	0.02	0.12	Yes		0.66	0.69	-1.18	-1
SCO0967	-0.78	-0.02	0.75	-0.02	0	0.12	Yes		0.7	0.69	-1.13	-0.33
SCO0968	0.04	-0.19	0.19	0.04	0	0.07	Yes		0.56	0.69	-1.02	-0.01
SCO0969	0.66	-0.24	0	0	0	0.12	Yes		0.69	0.68	-1.42	-0.8
SCO0970	-0.11	-0.14	0.16	-0.11	0.02	0.07	Yes		0.7	0.67	-1.5	-0.72
SCO0971	-0.04	0.25	0.25	0.25	0.04	0.04	Yes		0.61	0.67	-0.73	0.99
SCO0972	-0.11	0.22	-0.38	-0.11	0.07	0.02	Yes		0.61	0.67	-1.26	-0.89
SCO0973	-0.3	0.27	0.3	0.27	0.16	0	Yes		0.65	0.67	-0.82	-0.31
SCO0974	-0.1	0.16	0.36	0.16	0.16	0	Yes				0.15	2.01
SCO0975	0.4	-0.04	0.29	0.29	0.16	0	Yes		0.8	0.68	-1.13	-0.57
SCO0976	0.23	0.14	0.75	0.23	0.16	-0.02	Yes		0.57	0.69	-0.74	-0.22
SCO0977	-0.1	0.07	0.24	0.07	0.07	-0.11	Yes		0.68	0.69	-0.65	-0.18
SCO0978	0.36	0.24	0.2	0.24	0.07	-0.11	Yes		0.7	0.68	-0.71	0.16
SCO0979	-1.42	-1.2	-1.06	-1.2	-1.2	-1.08	No	1	0.59	0.68	-1.62	-0.67
SCO0980	-1.55	-1.27	0.29	-1.27	-1.27	-1.2	No	1	0.65	0.66	-0.67	0.58
SCO0981	-2.42	-1.79	-0.7	-1.79	-1.34	-1.27	No	1	0.69	0.66	-1.17	-0.35
SCO0982	-1.6	-1.77	-1.17	-1.6	-1.34	-1.34	No	1	0.78	0.66	-1.01	-0.06
SCO0983	-1.54	-1.71	-1.01	-1.54	-1.54	-1.53	No	1	0.77	0.67	-1.28	-0.66
SCO0984	-1.5	-1.89	-1.59	-1.59	-1.54	-1.53	No	1	0.73	0.67	-0.52	0.15
SCO0985	-1.58	-2.22	-1.39	-1.58	-1.58	-1.53	No	1	0.77	0.66	-0.81	0.51
SCO0986	-1.57	-1.34	-0.54	-1.34	-1.59	-1.54	No	1	0.56	0.67	-0.29	0.56
SCO0987	-1.06	-2.01	-1.08	-1.08	-1.59	-1.55	No	1	0.66	0.67	-0.66	0.49
SCO0988	-2.13	-1.81	-1.19	-1.81	-1.58	-1.55	No	1	0.6	0.67	-1.36	-1.04
SCO0989	-2.89	-1.53	-0.86	-1.53	-1.58	-1.58	No	1	0.62	0.67	-0.68	-0.19
SCO0990	-2.43	-1.78	-1.07	-1.78	-1.55	-1.58	No	1	0.67	0.67	-1.34	-0.81
SCO0991	-2.36	-0.82	-1.68	-1.68	-1.55	-1.58	No	1	0.66	0.67	-0.99	-0.17
SCO0992	-2.41	-2	-1.76	-2	-1.55	-1.55	No	1	0.67	0.66	-1.02	0.23
SCO0993	-1.46	-1.87	-0.82	-1.46	-1.59	-1.55	No	1	0.65	0.66	-0.39	1.26
SCO0994	-1.29	-1.77	-1.01	-1.29	-1.55	-1.53	No	1	0.65	0.66	-0.58	2.01
SCO0995	-1.55	-2.06	-1.41	-1.55	-1.59	-1.46	No	1	0.67	0.65	-0.83	-0.24
SCO0996	-2.63	-2.31	-1.39	-2.31	-1.55	-1.53	No	1	0.7	0.66	-0.92	0.23
SCO0997	-2.08	-0.77	-0.71	-0.77	-1.46	-1.53	No	1	0.67	0.65	-0.48	0.31
SCO0998	-2.59	-1.59	-1.33	-1.59	-1.32	-1.46	No	1	0.63	0.65	-0.87	-0.25
SCO0999	-1.32	-1.46	-1.09	-1.32	-1.29	-1.32	No	1	0.79	0.65	1.9	2.55
SCO1000	-2.79	-2.15	-1.53	-2.15	-1.32	-1.29	No	1	0.58	0.65	-1.27	-0.64
SCO1001	-0.06	-0.05	-0.47	-0.06	-0.77	-0.77	Yes		0.48	0.64	-1.17	0.28
SCO1002	0.25	0.06	0.11	0.11	-0.21	-0.21	Yes		0.68	0.64	-0.95	0.06
SCO1003	0.7	0.11	-0.05	0.11	-0.08	-0.21	Yes		0.54	0.64	-0.77	0.21
SCO1004	0.26	-0.05	-0.28	-0.05	-0.08	-0.09	Yes		0.53	0.64	-1.63	-1.2
SCO1005	-3.04	-4.07	-2.89	-3.04	-0.08	-0.09	Yes		0.74	0.64	-2.64	-1.67
SCO1006		-0.43	0.01	-0.21	-0.06	-0.08	Yes		0.58	0.63	-0.74	0.09
SCO1007	0.48	0.28	-0.15	0.28	-0.05	-0.06	Yes		0.63	0.63	-0.49	1.6
SCO1008	-0.58	-0.08	0.64	-0.08	-0.05	-0.05	Yes		0.52	0.63	-1.22	-0.37
SCO1009	0.11	-0.21	-1.14	-0.21	-0.08	-0.05	Yes		0.51	0.63	-0.74	-0.13
SCO1010	0.27	-0.09	-0.68	-0.09	-0.08	-0.04	Yes		0.64	0.64	-1.39	-0.91
SCO1011	0.32	0.24	-0.05	0.24	0.08	-0.04	Yes		0.77	0.68	-0.97	-0.44
SCO1012	0.4	0.15	0.42	0.4	0.08	-0.05	Yes		0.77	0.68	-1.31	-0.21
SCO1013	0.4	0.28	0.3	0.3	-0.04	-0.05	Yes		0.68	0.72	-0.44	0.3
SCO1014	0.16	-0.09	-0.1	-0.09	0.08	-0.04	Yes		0.77	0.72	-1.25	-0.68
SCO1015	0.42	0.2	-0.12	0.2	0.08	0.08	Yes		0.52	0.72	-0.18	3.85
SCO1016	-0.29	0.08	0.22	0.08	0.08	0.08	Yes		0.61	0.72	-0.69	0.64
SCO1017	-0.04	0.16	-0.58	-0.04	0.08	-0.04	Yes		0.78	0.72	-0.57	0.21
SCO1018	-0.25	-0.2	-0.04	-0.2	0.08	0.08	Yes		0.75	0.74	-0.81	0.28
SCO1019	0.39	0.27	0.12	0.27	0.08	0.13	Yes		0.74	0.74	0.17	1.43
SCO1021	-0.79	0.38	-0.07	-0.07	0.08	0.13	Yes				0.63	3.95
SCO1022	-0.17	-0.37	-0.5	-0.37	-0.04	0.08	Yes		0.72	0.74	-0.74	0.79
SCO1023	0.54	0.07	0.17	0.17	-0.04	0.04	Yes		0.72	0.74	-1.01	0.07
SCO1024	0.11	0.22	0.42	0.22	0.13	0.04	Yes		0.78	0.75	-1.12	-0.47
SCO1025	0.71	0.13	0.03	0.13	0.13	0.08	Yes		0.76	0.74	-0.06	4.46
SCO1026	0.14	-0.17	-0.04	-0.04	0.04	0.04	Yes		0.71	0.75	-1.05	-0.41
SCO1027	-0.75	-0.13	0.14	-0.13	0.04	0.03	Yes		0.67	0.75	-1.24	-0.04
SCO1028	0.31	-0.13	0.44	0.31	0.13	0.04	Yes		0.81	0.75	-1.51	-0.99
SCO1029	-0.09	0.26	0.21	0.21	0.13	0.13	Yes		0.61	0.76	-1.02	-0.25
SCO1030	-0.41	-0.02	0.35	-0.02	0.04	0.13	Yes		0.58	0.77	-1.41	-0.61
SCO1031	0.36	0.04	-0.17	0.04	0.03	0.13	Yes		0.79	0.77	-1.02	0.24
SCO1033	0.06	-0.1	0.01	0.01	0.04	0.13	Yes		0.78	0.77	-0.1	1.21
SCO1034	0.31	0.34	0.22	0.31	0.2	0.13	Yes		0.67	0.77	-1.28	-1.04
SCO1035	-0.13	0.23	0.2	0.2	0.13	0.13	Yes		0.78	0.78	-1.05	0.34
SCO1036	0.03	0	0.43	0.03	0.13	0.13	Yes		0.75	0.78	-1.02	0.15
SCO1037	0.07	-0.05	-0.47	-0.05	0.13	0.13	Yes		0.77	0.79	-1.05	0.21
SCO1038	0.29	-0.05	0.34	0.29	0.13	0.2	Yes		0.8	0.78	-0.58	0.28
SCO1039	0.62	0.37	0.34	0.37	0.2	0.13	Yes		0.77	0.78	-0.69	0.47
SCO1040	0.38	0.13	-0.17	0.13	0.13	0.13	Yes		0.8	0.78	-0.62	0.58
SCO1041	0.55	0.58	0.5	0.55	0.13	0.13	Yes		0.79	0.78	-0.53	0.77
SCO1042	0.07	-0.21	-0.55	-0.21	0.29	0.13	Yes		0.57	0.78	-0.78	0.44
SCO1043	0.18	0.11	0.13	0.13	0.29	0.13	Yes		0.79	0.78	-0.8	-0.23
SCO1044	0.38	0.36	0.4	0.38	0.13	0.13	Yes		0.79	0.78	-0.63	0.48
SCO1045	0.09	0.1	-0.12	0.09	0.13	0.13	Yes		0.85	0.78	-0.44	0.05
SCO1046	0.34	0.14	0.6	0.34	0.13	0.13	Yes		0.8	0.79	-0.86	-0.59
SCO1048	0.32	0.25	0.57	0.32	0.11	0.13	Yes		0.78	0.79	0.72	3.33
SCO1049	-0.2	-0.08	0.05	-0.08	0.13	0.13	Yes		0.76	0.79	-0.65	0.36
SCO1050	0.48	0.02	-0.2	0.02	0.13	0.13	Yes		0.8	0.79	-0.84	-0.26
SCO1051	0.58	0.69	0.47	0.58	0.11	0.11	Yes		0.81	0.79	-1.08	-0.37
SCO1052	0.25	-0.18	0.11	0.11	0.11	0.11	Yes		0.66	0.79	-1.36	-0.56
SCO1053	-0.18	0.23	0.11	0.11	0.11	0.11	Yes		0.54	0.8	-0.93	0.74
SCO1054	0.22	0.37	-0.2	0.22	0.11	0.11	Yes		0.75	0.8	-1.05	-0.28
SCO1055	0.5	0.05	0.13	0.13	0.11	0.11	Yes				-1.4	-0.91
SCO1056	0.03	-0.32	-0.14	-0.14	0.11	0.11	Yes		0.79	0.8	-1.48	-1.02
SCO1057	0.23	0.09	-0.83	0.09	0.11	0.11	Yes		0.82	0.8	-0.62	1.73
SCO1058	0.44	0.16	0.15	0.16	0.11	0.11	Yes		0.85	0.8	-1.32	-0.63
SCO1059	0	0.18	0.09	0.09	0.09	0.11	Yes		0.84	0.8	-0.86	0.95
SCO1060	-0.17	0.08	-0.26	-0.17	0.09	0.11	Yes		0.77	0.8	-0.85	-0.03
SCO1061	0.07	0.56	0.36	0.36	0.09	0.11	Yes		0.83	0.79	-0.81	1.23
SCO1062	-0.2	0.03	0.41	0.03	0.11	0.13	Yes		0.83	0.77	-1.27	-0.75
SCO1063	0.13	0.11	0.25	0.13	0.11	0.13	Yes		0.83	0.77	-1.06	0.09
SCO1064	0.35	-0.01	0.02	0.02	0.11	0.13	Yes		0.82	0.78	-1.14	-0.53
SCO1065	0.43	0.37	0.29	0.37	0.13	0.11	Yes		0.81	0.79	-0.96	0.71
SCO1066	-0.07	0.11	0.14	0.11	0.15	0.13	Yes		0.74	0.78	-0.93	0.35
SCO1067	0.3	0.32	0.05	0.3	0.13	0.15	Yes		0.76	0.77	-0.45	0.36
SCO1068	-0.88	-0.07	0.22	-0.07	0.15	0.15	Yes		0.75	0.76	-0.84	0.65
SCO1069	0.42	0.46	0.07	0.42	0.15	0.15	Yes		0.68	0.76	-0.55	3
SCO1071	0.51	0.15	0.05	0.15	0.15	0.2	Yes		0.75	0.76	-1.3	-0.25
SCO1072	-0.51	0.35	0.32	0.32	0.15	0.2	Yes		0.61	0.76	0.06	0.82
SCO1073	0.54	-0.01	-0.03	-0.01	0.2	0.22	Yes		0.78	0.76	-0.74	0.11
SCO1074	0.57	0.22	-0.13	0.22	0.2	0.26	Yes		0.81	0.76	-0.82	-0.31
SCO1075	0.17	-0.22	-0.08	-0.08	0.22	0.26	Yes		0.74	0.76	-1.28	-0.7
SCO1076	0.07	0.15	0.69	0.15	0.22	0.22	Yes		0.75	0.76	-0.82	-0.18
SCO1077	0.18	0.44	0.2	0.2	0.26	0.26	Yes		0.76	0.76	-0.81	0.43
SCO1078	0.2	0.26	0.45	0.26	0.26	0.22	Yes		0.81	0.76	-0.71	0.07
SCO1079	0.28	0.48	0.03	0.28	0.26	0.22	Yes		0.75	0.76	-1.12	-0.16
SCO1080	-0.03	0.45	0.52	0.45	0.26	0.2	Yes		0.86	0.76	-1.12	0.06
SCO1081	0.35	-0.01	0.61	0.35	0.28	0.22	Yes		0.83	0.78	0.85	1.64
SCO1082	0.62	0.36	-0.19	0.36	0.28	0.22	Yes		0.81	0.78	0.55	2.15
SCO1083	0.41	0.34	0.22	0.34	0.28	0.22	Yes		0.76	0.78	0.04	0.86
SCO1084	-0.56	-0.17	0.32	-0.17	0.28	0.2	Yes		0.71	0.76	-1.14	-0.39
SCO1085	0.03	0.21	-0.07	0.03	0.33	0.26	Yes		0.78	0.76	-0.93	0.33
SCO1086	0.56	0.33	0.13	0.33	0.28	0.28	Yes		0.7	0.76	0.16	1.54
SCO1087	-0.52	0.22	-0.32	-0.32	0.04	0.28	Yes		0.85	0.76	-0.26	2.07
SCO1088	0.49	-0.06	-0.52	-0.06	0.03	0.28	Yes		0.73	0.75	0.1	2.32
SCO1089	0.02	0.08	-0.01	0.02	0.03	0.04	Yes		0.83	0.75	0.32	1.93
SCO1090	0.39	0.46	0.42	0.42	0.04	0.04	Yes		0.81	0.75	-1.14	-0.54
SCO1091	-0.01	0.28	0.43	0.28	0.04	0.04	Yes		0.79	0.75	-0.83	1.13
SCO1092	-0.6	0.04	0.29	0.04	0.02	0.04	Yes		0.73	0.74	-0.74	0.75
SCO1093	0.05	-0.36	-0.16	-0.16	0.02	0.04	Yes		0.75	0.74	-1.35	-0.26
SCO1094	0.33	0.54	0.3	0.33	0.04	0.15	Yes		0.75	0.74	-0.76	0.36
SCO1095	0.26	0.49	0.37	0.37	0.27	0.22	Yes		0.58	0.73	0.18	2.29
SCO1096	-0.86	-0.23	-1.01	-0.86	0.15	0.15	Yes		0.67	0.74	-1.04	0.55
SCO1097	-0.39	0.24	0.02	0.02	0.15	0.22	Yes		0.72	0.73	-0.79	3.7
SCO1098	-0.2	-0.22	0.22	-0.2	0.27	0.22	Yes		0.74	0.73	-0.77	-0.01
SCO1099	0.16	0.45	0.53	0.45	0.27	0.24	Yes		0.76	0.73	-0.82	1.19
SCO1100	0.26	0.27	0.32	0.27	0.22	0.24	Yes		0.7	0.73	-0.78	-0.36
SCO1101	0.15	0.15	0.78	0.15	0.22	0.22	Yes		0.7	0.72	-0.92	0.82
SCO1102	0.18	0.52	0.5	0.5	0.22	0.22	Yes		0.79	0.72	-1.11	-0.34
SCO1103	0.35	0.28	0.04	0.28	0.24	0.24	Yes		0.66	0.72	-0.62	0.85
SCO1104	0.68	0.22	-0.1	0.22	0.27	0.24	Yes		0.72	0.72	-1.3	-0.92
SCO1105	-0.01	-0.27	-0.58	-0.27	0.24	0.24	Yes		0.84	0.72	-1.18	-0.41
SCO1106	0.23	0.24	0.49	0.24	0.22	0.24	Yes		0.72	0.72	-1.05	-0.22
SCO1107	-0.53	-0.24	0.18	-0.24	0.24	0.26	Yes		0.7	0.74	-1.23	-0.09
SCO1108	0.3	0.32	0.43	0.32	0.24	0.27	Yes				-1.06	-0.52
SCO1109	0.54	0.42	0.21	0.42	0.24	0.26	Yes		0.79	0.74	-0.9	1.48
SCO1110	0.31	-0.24	-0.13	-0.13	0.24	0.26	Yes		0.8	0.73	-1.55	-0.87
SCO1111	0.22	-0.22	-0.16	-0.16	0.26	0.26	Yes		0.69	0.73	-0.42	2.65
SCO1112	0.23	0.37	0.38	0.37	0.3	0.26	Yes		0.8	0.73	-0.63	0.01
SCO1113	-0.25	0.3	0.71	0.3	0.3	0.26	Yes		0.79	0.73	-0.59	0.79
SCO1114	0.4	0.5	0.55	0.5	0.26	0.26	Yes		0.64	0.73	-0.47	0.21
SCO1115	0.4	0.07	-0.26	0.07	0.26	0.26	Yes		0.66	0.73	-0.8	0.43
SCO1116	0.52	0.26	-0.1	0.26	0.26	0.26	Yes		0.74	0.73	-0.2	1.3
SCO1117	-0.5	0.33	0.37	0.33	0.3	0.29	Yes		0.77	0.73	-0.98	-0.26
SCO1118	0.28	0.22	0.09	0.22	0.26	0.26	Yes		0.8	0.73	-0.9	-0.12
SCO1119	-0.22	0.26	0.39	0.26	0.26	0.26	Yes		0.73	0.73	-1.01	-0.55
SCO1120	-0.1		0.05	-0.02	0.26	0.26	Yes		0.66	0.71	-1.29	-0.63
SCO1121	0.27	0.4	0.5	0.4	0.26	0.26	Yes		0.73	0.73	-0.14	1.64
SCO1122	0.42	0.52	0.47	0.47	0.26	0.24	Yes		0.7	0.73	-0.9	-0.39
SCO1123	0.24	-0.2	-0.57	-0.2	0.24	0.22	Yes		0.81	0.73	-0.64	0.47
SCO1124	0.43	0.15	0.24	0.24	0.24	0.19	Yes		0.7	0.73	-0.56	0.83
SCO1125	0.52	0.29	-0.4	0.29	0.07	0.21	Yes		0.64	0.73	-0.13	2.97
SCO1126	0.4	0.17	0.3	0.3	0.19	0.21	Yes		0.71	0.73	-1	-0.42
SCO1127	0.53	0.07	-0.41	0.07	0.07	0.19	Yes		0.73	0.73	-0.84	1.19
SCO1128	-0.05	0	-0.29	-0.05	0.07	0.19	Yes		0.71	0.73	-0.98	-0.19
SCO1129	-0.34	-0.29	0.06	-0.29	0.07	0.19	Yes		0.62	0.75	-1.2	-0.46
SCO1130	0.45	0.07	-0.34	0.07	0.07	0.19	Yes		0.75	0.75	-0.94	0.51
SCO1131	0.04	0.19	0.26	0.19	0.07	0.19	Yes		0.76	0.76	-0.93	0.29
SCO1132	-0.11	0.06	0.35	0.06	0.07	0.19	Yes		0.81	0.76	-0.44	1.01
SCO1133	-1.35	-0.71	-0.63	-0.71	0.13	0.19	Yes		0.81	0.75	-0.93	-0.02
SCO1134	-0.46	0.21	0.65	0.21	0.19	0.19	Yes		0.8	0.76	-0.54	0.96
SCO1135	0.57	0.11	0.38	0.38	0.19	0.18	Yes		0.79	0.77	-1.38	-0.95
SCO1136	-0.98	0.13	0.37	0.13	0.19	0.15	Yes		0.75	0.77	-0.77	0.94
SCO1137	0.39	0.45	0.03	0.39	0.19	0.18	Yes		0.8	0.77	-0.54	1.88
SCO1138	-0.01	0.5	0.28	0.28	0.21	0.19	Yes		0.8	0.77	-1.38	-0.7
SCO1139	0.16	0.19	0.46	0.19	0.21	0.19	Yes		0.78	0.77	-0.47	0.61
SCO1140	0.27	0.21	0.45	0.27	0.19	0.19	Yes		0.77	0.77	-1.22	-0.16
SCO1141	0.09	0.32	0.05	0.09	0.19	0.21	Yes		0.75	0.77	0.04	1.71
SCO1142	0.34	0.18	0	0.18	0.23	0.23	Yes		0.72	0.76	-0.67	0
SCO1143	0.45	0.34	-0.14	0.34	0.23	0.23	Yes		0.8	0.76	-1.18	-0.18
SCO1144	0.21	-0.16	-0.41	-0.16	0.19	0.23	Yes		0.79	0.75	-0.92	0.81
SCO1145	0.72	0.02	0.15	0.15	0.23	0.19	Yes		0.74	0.75	-0.64	0.13
SCO1146	0.48	0.23	-0.15	0.23	0.23	0.19	Yes		0.69	0.75	-0.69	0.51
SCO1147	0.53	0.34	0.25	0.34	0.23	0.18	Yes				-0.26	1.85
SCO1148	0.1	0.34	0.45	0.34	0.23	0.16	Yes		0.76	0.74	-1.1	-0.19
SCO1149	-0.31		0.26	-0.03	0.16	0.16	Yes		0.71	0.72	-0.93	-0.1
SCO1150	0.56	0.58	0.45	0.56	0.16	0.16	Yes		0.75	0.71	-0.44	0.93
SCO1151	0.29	0.54	0.28	0.29	0.16	0.16	Yes		0.71	0.71	0.12	2.07
SCO1152	0	0.16	0.41	0.16	0.06	0.16	Yes		0.76	0.71	-1.22	-0.81
SCO1153	-0.44	0.03	0.29	0.03	0.06	0.16	Yes		0.67	0.69	-1.04	-0.33
SCO1154	0.02	0.16	-0.13	0.02	0.06	0.16	Yes		0.63	0.69	-0.66	-0.23
SCO1155	-0.06	0.09	0.01	0.01	0.16	0.16	Yes				-0.84	-0.33
SCO1156	0.21	-0.09		0.06	0.06	0.16	Yes		0.69	0.67	-1.12	-0.8
SCO1158	0.16	-0.12	0.24	0.16	0.03	0.16	Yes		0.65	0.66	-0.92	1.32
SCO1159	-0.5	0.19	0.42	0.19	0.02	0.16	Yes		0.62	0.66	-0.36	1
SCO1160	0.33	0.22	0.29	0.29	0.06	0.16	Yes		0.66	0.66	-0.63	0.24
SCO1161	0.13	0.34	0.45	0.34	0.16	0.16	Yes		0.71	0.66	0.44	3.29
SCO1162	0.12	-0.09	-0.21	-0.09	0.19	0.19	Yes		0.59	0.66	-0.87	-0.05
SCO1163	-0.06	0.22	0.02	0.02	0.19	0.19	Yes		0.7	0.66	-0.83	0.93
SCO1164	-0.17	-0.01	0.38	-0.01	0.21	0.19	Yes		0.66	0.66	-0.56	1.26
SCO1165	0.21	0.22	0.17	0.21	0.29	0.21	Yes		0.65	0.66	-0.83	-0.22
SCO1166	0.36	0.35	0.43	0.36	0.3	0.21	Yes		0.46	0.66	-0.5	1.14
SCO1167	0.31	0.05	0.63	0.31	0.3	0.21	Yes				-0.65	0.12
SCO1168	0.56	0.19	0	0.19	0.3	0.21	Yes		0.64	0.66	-0.71	1.03
SCO1169	0.36	0.45	0.56	0.45	0.31	0.21	Yes		0.81	0.66	-1.15	-0.53
SCO1170	0.3	0.28	0.68	0.3	0.31	0.19	Yes				-1.09	0.09
SCO1171	0.58	0.31	0.45	0.45	0.31	0.16	Yes		0.69	0.68	-0.88	0.03
SCO1172	0.01	0.32	0.32	0.32	0.3	0.19	Yes		0.71	0.69	-1.19	0.31
SCO1173	0.16	0.3	-0.14	0.16	0.19	0.21	Yes		0.63	0.69	-1.15	-0.47
SCO1174		0.35	0.31	0.33	0.16	0.21	Yes		0.78	0.7	-0.72	1.21
SCO1175	0.1	-0.05	-0.56	-0.05	0.11	0.3	Yes		0.66	0.69	-1.3	-0.47
SCO1177	-0.1	0.23	-0.27	-0.1	0.11	0.3	Yes		0.65	0.71	-0.8	0.83
SCO1178	-0.02	-0.01	-1.43	-0.02	0.11	0.19	Yes		0.76	0.71	-0.42	0.84
SCO1179	0.2	-0.09	-0.19	-0.09	0	0.3	Yes		0.77	0.73	-0.93	-0.23
SCO1180	0.33	-0.08	-0.29	-0.08	0	0.16	Yes		0.68	0.71	-0.87	-0.08
SCO1181	0.11	0.1	0.78	0.11	0	0.16	Yes		0.76	0.73	-1.1	-0.51
SCO1182	0.31	0.27	0.52	0.31	0	0.16	Yes		0.71	0.74	-0.43	0.95
SCO1183	0.5	0.78	0.46	0.5	0.11	0.16	Yes		0.78	0.74	-0.34	0.98
SCO1184	-0.06	0.32	0	0	0.11	0.25	Yes		0.63	0.74	-0.88	-0.41
SCO1185	0.19	0.3	0.94	0.3	0.26	0.19	Yes		0.65	0.75	-0.6	0.12
SCO1186	0.44	0.55	-0.22	0.44	0.3	0.19	Yes		0.74	0.74	-0.93	0.56
SCO1187	0.61	0	-0.75	0	0.31	0.25	Yes		0.73	0.74	-1.2	-0.49
SCO1188	0.5	0.31	0.04	0.31	0.3	0.25	Yes		0.75	0.74	-0.68	0.41
SCO1189	0.32	0.02	-0.07	0.02	0.26	0.26	Yes		0.68	0.74	-1.06	-0.04
SCO1190	0.41	0.26	-0.3	0.26	0.26	0.26	Yes		0.8	0.75	-0.91	-0.59
SCO1191	0.22	0.86	0.5	0.5	0.26	0.26	Yes		0.77	0.74	-0.15	1.65
SCO1192	0.32	-0.01	0.33	0.32	0.25	0.26	Yes		0.74	0.75	-0.95	-0.53
SCO1193	0.25	0.08	0.3	0.25	0.26	0.25	Yes		0.75	0.74	-1.29	-0.93
SCO1194	0.3	0.19	-0.24	0.19	0.25	0.26	Yes		0.77	0.75	-0.75	2.38
SCO1195	-0.38	-0.15	-0.21	-0.21	0.25	0.25	Yes		0.65	0.75	-1.16	-0.04
SCO1196	0.49	0.27	0.38	0.38	0.25	0.25	Yes		0.71	0.75	0.25	3.19
SCO1197	0.17	0.25	-0.18	0.17	0.19	0.25	Yes		0.78	0.77	-1.21	-0.73
SCO1198	0.46	0.37	0.19	0.37	0.19	0.25	Yes		0.8	0.77	-0.99	-0.72
SCO1199	0.06	-0.14	-0.09	-0.09	0.19	0.25	Yes		0.85	0.77	-0.79	0.86
SCO1200	0.16	0.13	-0.1	0.13	0.17	0.19	Yes		0.74	0.77	-1.6	-1.47
SCO1201	0.53	0.04	0.37	0.37	0.25	0.18	Yes				-1	-0.37
SCO1202	0.25	0.14	0.06	0.14	0.17	0.17	Yes		0.81	0.77	-1.04	-0.63
SCO1203	0.72	0.42	-0.22	0.42	0.18	0.14	Yes		0.72	0.78	0.7	2.05
SCO1204	0.22	0.25	0.69	0.25	0.14	0.14	Yes		0.81	0.78	-1.12	-0.32
SCO1205	-0.35	0.13	-0.02	-0.02	0.14	0.14	Yes		0.85	0.79	-0.55	0.93
SCO1206	0.07	0.27	0.33	0.27	0.14	0.14	Yes		0.72	0.79	-1.6	-0.58
SCO1207	-0.4	0.05	0.06	0.05	0.05	0.13	Yes		0.82	0.79	-1.07	0.56
SCO1208	-0.16	0.32	0.18	0.18	0.05	0.13	Yes		0.76	0.8	-0.97	-0.2
SCO1209	0.47	0.01	-0.7	0.01	0.05	0.14	Yes		0.88	0.81	-0.93	0.06
SCO1210	-0.04	-0.28	-0.79	-0.28	0.05	0.14	Yes		0.78	0.81	-1.01	-0.17
SCO1211	0.22	0	-0.53	0	0.08	0.12	Yes		0.65	0.81	-0.53	0.07
SCO1212	0.29	-0.02	-0.59	-0.02	0.08	0.12	Yes		0.86	0.79	-0.2	1.07
SCO1213	0.29	0.21	0.21	0.21	0.12	0.12	Yes		0.84	0.79	-0.32	0.22
SCO1214	-0.94	0.08	0.38	0.08	0.12	0.08	Yes		0.79	0.79	-0.71	0.81
SCO1215	0.17	0.37	0.04	0.17	0.12	0.08	Yes		0.79	0.79	-1.06	-0.36
SCO1216	-0.08	0.12	0.18	0.12	0.12	0.08	Yes		0.65	0.79	-1.06	-0.76
SCO1217	0.17	-0.1	0.17	0.17	0.12	0.08	Yes		0.84	0.79	-0.81	0.62
SCO1218	0.08	0.54	0.31	0.31	0.12	0.05	Yes		0.83	0.79	-1	-0.14
SCO1219	0.12	0.11	0.18	0.12	0.12	0.08	Yes		0.86	0.78	-1.1	-0.39
SCO1220	0.07	-0.05	-0.68	-0.05	0.12	0.12	Yes		0.78	0.79	-0.93	0.42
SCO1221	0.49	0.31	0.16	0.31	0.12	0.12	Yes		0.71	0.79	-1.54	-1.1
SCO1222	-0.3	0.07	0.05	0.05	0.05	0.12	Yes		0.77	0.78	-0.67	0.43
SCO1223	0.3	-0.03	-0.15	-0.03	0.05	0.12	Yes		0.8	0.77	-0.56	0.51
SCO1224	0.35	-0.01	-0.45	-0.01	0.05	0.12	Yes		0.73	0.77	-0.58	0.31
SCO1225	0.37	0.25	-0.99	0.25	0.05	0.12	Yes		0.8	0.75	-0.59	1.03
SCO1226	0.43	-0.1	-0.33	-0.1	0.05	0.12	Yes				-0.9	0.3
SCO1227	0.37	0.03	-0.38	0.03	0.05	0.05	Yes		0.7	0.75	-0.36	1.51
SCO1228	0.34	0.12	-0.6	0.12	0.03	0.05	Yes		0.74	0.74	-1.12	-0.58
SCO1229	0.48	0.43	0.53	0.48	0.12	0.05	Yes		0.72	0.73	-0.44	1.21
SCO1230	0.54	0.33	0.04	0.33	0.12	0.05	Yes		0.84	0.73	0.59	2.52
SCO1231	-0.11	0.13	-0.04	-0.04	0.04	0.05	Yes		0.7	0.72	-0.51	1.12
SCO1232	0.03	0.16	0.44	0.16	0.12	0.12	Yes		0.75	0.72	-1.33	0.84
SCO1233	-0.14	-0.03	0.48	-0.03	0.12	0.16	Yes		0.64	0.72	-1.04	0.42
SCO1234	0.31	0.51	0.26	0.31	0.16	0.17	Yes		0.8	0.72	-0.46	0.83
SCO1235	-0.31	-0.63	0.64	-0.31	0.16	0.17	Yes		0.72	0.72	0.47	2.91
SCO1236	-0.71	0.08	0.04	0.04	0.16	0.19	Yes		0.69	0.72	-0.57	0.59
SCO1237	0.19	0.29	0.19	0.19	0.17	0.21	Yes		0.7	0.72	-0.83	0.14
SCO1238	0.41	0.05	-0.43	0.05	0.19	0.21	Yes		0.73	0.72	-0.24	0.41
SCO1239	0.29	0.27	0	0.27	0.21	0.21	Yes		0.67	0.72	-0.36	0.72
SCO1240	0.23	0.13	0.17	0.17	0.21	0.2	Yes		0.72	0.72	-1.28	-0.59
SCO1242	0.43	0.39	0.37	0.39	0.27	0.21	Yes		0.61	0.72	-0.46	1.08
SCO1243	0.54	0.3	-0.28	0.3	0.27	0.21	Yes		0.67	0.73	-0.65	0.02
SCO1244	0.28	0.37	0.37	0.37	0.3	0.27	Yes		0.79	0.73	0.72	2.44
SCO1245	0.36	0.21	-0.16	0.21	0.3	0.21	Yes		0.79	0.73	0.05	3
SCO1247	0.4	0.59	0.51	0.51	0.35	0.21	Yes		0.75	0.73	-0.04	1.2
SCO1248	0.39	0.3	0.68	0.39	0.35	0.21	Yes		0.79	0.73	-0.91	-0.46
SCO1249	-0.97	0.28	0.2	0.2	0.3	0.21	Yes		0.91	0.74	-1	-0.32
SCO1250	0.39	0.23	0.58	0.39	0.28	0.27	Yes		0.75	0.75	-0.45	0.52
SCO1251	-0.07	-0.13	0.01	-0.07	0.21	0.22	Yes		0.74	0.75	-1.12	-0.15
SCO1252	0.39	0.1	0.35	0.35	0.21	0.22	Yes		0.78	0.75	-0.71	-0.01
SCO1253	-0.2	-0.31	0.08	-0.2	0.2	0.21	Yes		0.79	0.77	-1.05	-0.42
SCO1254	0.38	0.28	0.25	0.28	0.2	0.21	Yes				-0.35	0.56
SCO1255	0.31	-0.06	-0.38	-0.06	0.21	0.21	Yes		0.73	0.75	-0.52	0.7
SCO1256	-0.44	0.21	0.45	0.21	0.18	0.21	Yes		0.73	0.75	-0.17	1.99
SCO1257	-0.21	0.18	0.45	0.18	0.18	0.2	Yes		0.72	0.75	-1.24	-0.62
SCO1258	0.73	-0.11	-0.25	-0.11	0.18	0.2	Yes		0.73	0.75	-1.39	-0.9
SCO1259	0.21	0.3	0.43	0.3	0.2	0.2	Yes		0.77	0.75	-0.58	0.44
SCO1260	0.38	0.22	-0.29	0.22	0.2	0.18	Yes		0.77	0.75	-0.87	-0.32
SCO1261	-0.08	0.14	0.21	0.14	0.2	0.18	Yes		0.72	0.76	-0.38	1.05
SCO1262	0.71	-0.18	0.09	0.09	0.2	0.16	Yes		0.77	0.76	0.13	1.12
SCO1263	0.42	0.14	0.43	0.42	0.2	0.16	Yes		0.8	0.75	-0.74	0.54
SCO1264	0.2	-0.03	0.37	0.2	0.2	0.16	Yes		0.64	0.75	-1.18	-0.55
SCO1265	0.61	0.56	0.54	0.56	0.16	0.16	Yes		0.75	0.75	-1.08	0.21
SCO1266	-0.13	-0.12	-0.07	-0.12	0.14	0.16	Yes		0.75	0.75	-1.04	0.33
SCO1267	0.47	0.4	0.24	0.4	0.09	0.16	Yes		0.79	0.75	-0.45	1.73
SCO1268	0.3	-0.15	-0.2	-0.15	0.16	0.16	Yes		0.76	0.75	-1.12	-0.54
SCO1269	-0.16	0.23	0.01	0.01	0.01	0.16	Yes		0.77	0.73	-1.13	-0.52
SCO1270	0.16	-0.07	0.29	0.16	0.01	0.16	Yes		0.76	0.72	-1.26	-0.88
SCO1271	-0.01	-0.27	-0.55	-0.27	0.01	0.16	Yes		0.72	0.73	-1.47	-0.48
SCO1272	-1.37	-0.03	-0.66	-0.66	0.01	0.2	Yes		0.71	0.73	-0.81	0.68
SCO1273	0.25	0.45	0.22	0.25	0.01	0.2	Yes		0.59	0.73	-1.37	-0.2
SCO1274	0.43	-0.17	-0.56	-0.17	0.16	0.2	Yes		0.62	0.73	-1.11	-0.54
SCO1275	0.28	0.03	0.2	0.2	0.16	0.2	Yes		0.73	0.73	-1.58	-0.81
SCO1276	0.34	0.55	0.64	0.55	0.2	0.25	Yes		0.4	0.72	-1.13	1.36
SCO1278	0.27	-0.12	-0.51	-0.12	0.25	0.2	Yes		0.72	0.72	-0.96	0.06
SCO1279	0.54	0.57	0.57	0.57	0.25	0.2	Yes		0.66	0.72	-0.71	0.48
SCO1280	0.32	0.37	0.03	0.32	0.26	0.2	Yes		0.73	0.71	-0.98	-0.2
SCO1281		-1.01	0.45	-0.28	0.32	0.2	Yes		0.73	0.7	0.36	2.59
SCO1282	0.37	0.8	0.56	0.56	0.32	0.2	Yes		0.78	0.7	-0.2	1.4
SCO1283	0.34	0.25	0.23	0.25	0.26	0.25	Yes		0.7	0.7	-0.9	0.77
SCO1284	0.42	0.47	0.72	0.47	0.26	0.25	Yes		0.78	0.7	-1.05	0.23
SCO1285	0.51	0.13	0.26	0.26	0.25	0.25	Yes		0.69	0.7	-0.88	0.33
SCO1286	0.4	0.46	0.44	0.44	0.2	0.25	Yes		0.72	0.7	-1.34	-0.57
SCO1287	0.09	-0.14	-0.24	-0.14	0.25	0.2	Yes		0.72	0.72	-0.85	0
SCO1288	0.18	0.08	-1.03	0.08	0.25	0.2	Yes		0.57	0.7	-1.06	0.29
SCO1289	0.44	0.01	-0.21	0.01	0.2	0.2	Yes		0.67	0.72	-0.9	-0.38
SCO1290	0.37	0.05	-0.25	0.05	0.17	0.18	Yes				0.49	2.65
SCO1291	0.29	0.2	-0.26	0.2	0.08	0.18	Yes		0.69	0.72	-0.98	-0.15
SCO1292	0.23	0.33	0.51	0.33	0.05	0.18	Yes		0.7	0.72	-1.09	0.41
SCO1293	0.56	0.46	0.27	0.46	0.08	0.18	Yes		0.7	0.72	0.89	3.21
SCO1294	-0.6	0.17	0.46	0.17	0.17	0.18	Yes		0.77	0.72	-0.06	3.34
SCO1295	-0.47	0.13	0.02	0.02	0.17	0.17	Yes		0.68	0.72	-1.02	0.62
SCO1296	-0.05	0.03	0.38	0.03	0.18	0.17	Yes		0.83	0.72	-0.78	0.39
SCO1297	0.42	-0.09	0.03	0.03	0.18	0.18	Yes		0.73	0.72	-0.8	0.22
SCO1298	0.2	0.11	0.5	0.2	0.18	0.18	Yes		0.67	0.72	-0.98	-0.35
SCO1299	-0.16	0.18	0.21	0.18	0.17	0.2	Yes		0.77	0.72	-0.83	1.89
SCO1300	0.46	-0.01	-0.28	-0.01	0.18	0.2	Yes		0.77	0.73	-0.31	1.19
SCO1301	0.56	0.36	0.23	0.36	0.2	0.2	Yes		0.8	0.73	-0.07	1.16
SCO1302	0.47	0.53	0.46	0.47	0.2	0.18	Yes		0.86	0.73	0.21	0.85
SCO1303	0.39	-0.36	0.28	0.28	0.28	0.18	Yes		0.7	0.76	-1.11	-0.47
SCO1304	0.21	-0.21	-0.06	-0.06	0.28	0.19	Yes		0.8	0.76	-0.89	-0.13
SCO1305	0.47	0.33	0.53	0.47	0.28	0.19	Yes		0.72	0.76	-0.44	3
SCO1306	0.43	0.48	0.13	0.43	0.28	0.2	Yes		0.67	0.76	-0.82	1.12
SCO1307	0.31	0.08	-0.9	0.08	0.24	0.2	Yes		0.73	0.76	-0.75	1.53
SCO1308	0.43	0.32	0.42	0.42	0.24	0.21	Yes		0.71	0.77	-0.76	-0.41
SCO1309	0.12	0.24	0.31	0.24	0.19	0.24	Yes		0.78	0.76	-1.11	0.09
SCO1310	0.19	-0.18	-0.14	-0.14	0.21	0.24	Yes		0.73	0.76	-1.37	-0.64
SCO1311	0.42	0.11	-0.19	0.11	0.19	0.21	Yes		0.77	0.76	-0.52	0.03
SCO1312	0.09		0.28	0.19	0.19	0.21	Yes		0.76	0.76	-0.85	0.38
SCO1313	0.21	0.37	0.43	0.37	0.21	0.19	Yes		0.76	0.76	-0.64	0.17
SCO1314	0.17	0	-0.35	0	0.19	0.19	Yes		0.81	0.76	-0.84	-0.36
SCO1315	0.38	0.19	0.21	0.21	0.11	0.19	Yes		0.72	0.76	-0.31	1.12
SCO1316	-0.12	-0.23	-0.03	-0.12	0.19	0.11	Yes		0.78	0.77	-0.73	0.95
SCO1317	0.29	0.29	0.2	0.29	0.19	0.15	Yes		0.77	0.77	-0.95	1.38
SCO1318	0.46	0.32	0.44	0.44	0.09	0.11	Yes		0.75	0.77	-0.57	0.68
SCO1319	0.45	0.09	-0.26	0.09	0.09	0.11	Yes				0.02	1.63
SCO1321	0.31	-0.19	-0.29	-0.19	0.09	0.15	Yes		0.8	0.76	-0.64	0.29
SCO1322	0.28	0.26		0.27	0.09	0.19	Yes		0.53	0.76	-1.05	-0.24
SCO1323	0.53	-0.14	-0.83	-0.14	0.09	0.15	Yes		0.71	0.75	-0.3	0.87
SCO1324	0.27	0.07	0.07	0.07	0.09	0.13	Yes		0.79	0.72	-1.32	-0.53
SCO1326	0.31	0.21	0.18	0.21	0.09	0.13	Yes		0.79	0.71	0.19	2.75
SCO1327	0.13	-0.27	-0.2	-0.2	0.15	0.13	Yes		0.45	0.71	-0.77	1.29
SCO1328	0.14	0.15	0.21	0.15	0.15	0.15	Yes		0.45	0.71	-1.53	-1.05
SCO1329	-0.78	0.09	0.11	0.09	0.13	0.13	Yes		0.62	0.71	-0.99	-0.04
SCO1330	0.42	0.33	0.15	0.33	0.13	0.13	Yes		0.44	0.71	-1.38	0.45
SCO1331	0.15	0.21	0.38	0.21	0.15	0.15	Yes		0.6	0.71	-1.3	-0.84
SCO1332	-0.01	0.56	0.57	0.56	0.15	0.21	Yes		0.49	0.71	-0.55	0.39
SCO1333	-0.41	-0.13	0.53	-0.13	0.15	0.21	Yes		0.56	0.73	-0.64	2.49
SCO1334	0.29	0.13	-0.01	0.13	0.21	0.21	Yes		0.69	0.73	-0.63	0.25
SCO1335	0.09	-0.24	0.57	0.09	0.22	0.21	Yes		0.73	0.73	-0.6	-0.01
SCO1336	0.27	0.32	0.34	0.32	0.22	0.21	Yes		0.76	0.73	-0.98	0.73
SCO1337	0.31	0.33	0.27	0.31	0.29	0.21	Yes		0.82	0.73	-0.34	1.1
SCO1338	0.44	-0.04	-0.39	-0.04	0.22	0.22	Yes		0.78	0.73	-0.93	-0.03
SCO1339	0.33	0.29	0.07	0.29	0.22	0.24	Yes		0.76	0.73	-1.17	-0.08
SCO1340	0.69	0.22	0.09	0.22	0.22	0.24	Yes		0.77	0.75	-0.37	1.36
SCO1341	0.33	0.07	0.49	0.33	0.24	0.24	Yes		0.67	0.75	0.33	2.53
SCO1342	0.4	0.47	0.32	0.4	0.24	0.22	Yes		0.73	0.75	0.2	2.08
SCO1343	0.57	-0.2	-0.45	-0.2	0.24	0.24	Yes		0.88	0.76	-0.55	0.57
SCO1344	-0.35	0.21	0.46	0.21	0.29	0.24	Yes		0.82	0.76	-1.52	-1.01
SCO1345	0.43	-0.06	-0.23	-0.06	0.24	0.24	Yes		0.84	0.76	-0.93	-0.2
SCO1346	0.22	0.24	0.34	0.24	0.24	0.22	Yes		0.85	0.77	-1.07	-0.51
SCO1347	0.31	0.42	0.28	0.31	0.24	0.21	Yes		0.69	0.76	-1.01	-0.15
SCO1348	0.06	0.29	0.4	0.29	0.21	0.22	Yes		0.72	0.76	-0.74	0.34
SCO1349	0.62	0.4	-0.35	0.4	0.21	0.22	Yes		0.75	0.77	0.06	3.55
SCO1351	-0.09	-0.11	0.15	-0.09	0.17	0.22	Yes		0.71	0.76	-1.08	0.12
SCO1352	-0.18	0.16	0.19	0.16	0.17	0.21	Yes		0.82	0.76	-1.34	-0.9
SCO1353	0.25	0.12	0.49	0.25	0.17	0.17	Yes		0.74	0.75	-1.24	-0.65
SCO1354	0.17	-0.08	0.22	0.17	0.17	0.21	Yes		0.77	0.74	-0.93	0.56
SCO1355	0.3	0.06	-0.08	0.06	0.17	0.17	Yes		0.81	0.74	-1.19	-0.53
SCO1356	-0.17	0.17	0.1	0.1	0.17	0.17	Yes		0.68	0.73	-0.04	2.39
SCO1357	0.06	0.35	0.06	0.06	0.17	0.17	Yes		0.8	0.73	-0.96	1.32
SCO1358	0.57	0.37	-0.65	0.37	0.17	0.17	Yes		0.79	0.74	-0.6	0.56
SCO1359	0.31	0.22	0.07	0.22	0.17	0.17	Yes				-1.1	-0.61
SCO1360	0.44	0.45	0.57	0.45	0.12	0.17	Yes		0.69	0.74	-0.96	0.39
SCO1361	0.03	0.17	0.32	0.17	0.17	0.2	Yes		0.76	0.74	-1.15	-0.54
SCO1362	-0.26	0.22	-0.71	-0.26	0.22	0.2	Yes		0.7	0.76	-1.03	0.59
SCO1363	0.56	0.2	0.24	0.24	0.22	0.2	Yes		0.72	0.76	-0.85	-0.13
SCO1364	-0.43	-1.19	-0.04	-0.43	0.22	0.22	Yes		0.73	0.76	0.38	3.81
SCO1365	-0.15	0.12	0.56	0.12	0.24	0.24	Yes		0.8	0.75	-1.17	-0.29
SCO1366	0.28	0.17	0.44	0.28	0.2	0.24	Yes		0.71	0.74	-1.12	-0.7
SCO1367	0.23	0.49	0.75	0.49	0.24	0.24	Yes		0.64	0.74	-0.92	-0.54
SCO1368	0.43	0.12	0.2	0.2	0.28	0.22	Yes		0.76	0.74	-0.95	0.21
SCO1369	0.32	0.33	0.24	0.32	0.28	0.2	Yes		0.82	0.74	-0.52	0.9
SCO1370	0.35	0.5	0.38	0.38	0.28	0.2	Yes		0.74	0.74	-0.54	1.44
SCO1371	0.1	-0.1	-0.02	-0.02	0.28	0.2	Yes		0.82	0.74	-0.99	-0.17
SCO1372	0.29	0.19	0.47	0.29	0.28	0.2	Yes		0.76	0.74	-0.93	0.03
SCO1373	0.37	0.28	0.16	0.28	0.2	0.2	Yes		0.75	0.74	-1.12	-0.79
SCO1374		0.23	0.35	0.29	0.2	0.25	Yes		0.7	0.74	0.14	2.15
SCO1375	0.02	0.17	0.11	0.11	0.2	0.25	Yes		0.66	0.73	-0.11	1.4
SCO1376	0.2	0.3	0.15	0.2	0.14	0.2	Yes		0.74	0.73	-0.93	1.11
SCO1377	0.22	0.14	-0.15	0.14	0.2	0.2	Yes		0.79	0.73	-0.65	1.13
SCO1378	-0.71	-0.24	-0.15	-0.24	0.2	0.2	Yes		0.88	0.73	-0.93	1.12
SCO1379	0.34	0.1	0.13	0.13	0.14	0.18	Yes		0.73	0.71	-0.95	0.5
SCO1380	-0.12	0.25	0.82	0.25	0.14	0.14	Yes		0.73	0.71	-0.87	0.2
SCO1381	-0.46	0.1	0.42	0.1	0.18	0.18	Yes				-0.69	-0.21
SCO1382	0.41	0.36	0.24	0.36	0.14	0.14	Yes		0.68	0.7	-0.48	0.72
SCO1383	0.31	-0.02	0.41	0.31	0.13	0.14	Yes		0.67	0.7	-0.65	0.02
SCO1384	0.23	-0.21	-0.08	-0.08	0.13	0.13	Yes		0.66	0.7	-0.27	0.76
SCO1385	0.18	0.28	0.04	0.18	0.18	0.14	Yes		0.61	0.7	-1.07	-0.42
SCO1386	0.03	0.26	0.37	0.26	0.13	0.14	Yes		0.7	0.71	-1.14	-0.48
SCO1387	0.52	-0.13	-0.39	-0.13	0.18	0.18	Yes		0.67	0.71	-0.32	0.61
SCO1388	0.13	0.3	-0.15	0.13	0.13	0.22	Yes		0.71	0.7	-0.08	5.27
SCO1389	0.32	-0.31	0.07	0.07	0.13	0.23	Yes		0.54	0.69	-0.65	2.33
SCO1390	0.37	0.06	0.41	0.37	0.18	0.22	Yes		0.75	0.69	0.39	1.71
SCO1391	0.07	0.07	0.61	0.07	0.22	0.23	Yes		0.68	0.68	-0.93	-0.19
SCO1392	0.56	0.28	-0.58	0.28	0.22	0.23	Yes		0.75	0.69	-0.82	0.33
SCO1393	0.19	-0.1	0.04	0.04	0.23	0.22	Yes		0.82	0.7	-0.88	0.63
SCO1394	0.39	0.23	-0.4	0.23	0.23	0.22	Yes		0.64	0.7	-0.3	0.69
SCO1395	0.09	0.27	0.45	0.27	0.26	0.23	Yes		0.82	0.71	-0.49	0.48
SCO1396	0.22	0.45	0.17	0.22	0.26	0.22	Yes		0.81	0.75	-1.21	0.21
SCO1397	0.38	0.32	0.56	0.38	0.26	0.23	Yes		0.64	0.75	-1.08	-0.01
SCO1398	0.31	0.26	0.22	0.26	0.23	0.23	Yes		0.69	0.75	-0.56	-0.04
SCO1399	-0.32	0.06		-0.13	0.26	0.26	Yes		0.86	0.75	-0.79	0.05
SCO1400	0.31	0.21	0.42	0.31	0.26	0.23	Yes		0.68	0.75	-0.53	0.17
SCO1401	0.31	0.56	0.72	0.56	0.26	0.26	Yes		0.75	0.75	0.61	2.58
SCO1402	0.35	-0.13	-0.39	-0.13	0.26	0.23	Yes		0.76	0.75	-1.15	-0.63
SCO1403	0.28	0.17	-0.36	0.17	0.26	0.26	Yes		0.66	0.75	0.47	2.79
SCO1404	0.36	0.35	0.31	0.35	0.22	0.26	Yes		0.75	0.76	-0.82	0.09
SCO1405	0.22		0	0.11	0.31	0.22	Yes		0.77	0.75	-0.52	1.16
SCO1406	0.59	0.51	-0.02	0.51	0.22	0.22	Yes		0.73	0.75	-0.2	1.21
SCO1407	0.22	0.27	0.2	0.22	0.22	0.22	Yes				-0.99	-0.07
SCO1408	0.4	0.4	0.32	0.4	0.22	0.22	Yes		0.84	0.76	-0.32	0.65
SCO1409	0.1	-0.16	-0.06	-0.06	0.22	0.27	Yes		0.81	0.76	-0.73	0.41
SCO1410	0.32	0.72	0.35	0.35	0.13	0.22	Yes		0.73	0.76	-0.5	1.19
SCO1411	-0.31	-0.08	-0.09	-0.09	0.22	0.17	Yes		0.73	0.76	-1.42	-0.88
SCO1412	0.36	0.27	0	0.27	0.22	0.17	Yes		0.81	0.76	-0.64	0.56
SCO1413	0.25	0.13	-0.64	0.13	0.27	0.13	Yes		0.76	0.76	-0.77	0.4
SCO1414	0.19	-0.09	-0.17	-0.09	0.13	0.13	Yes		0.78	0.76	-0.98	-0.53
SCO1415	-0.16	0.03	0.03	0.03	0.13	0.22	Yes		0.73	0.77	-0.9	-0.18
SCO1416	0.44	0.37	0.25	0.37	0.09	0.22	Yes		0.77	0.76	-1.26	-0.59
SCO1417	0.04	0.32	0.87	0.32	0.12	0.13	Yes		0.76	0.76	-1.42	0.04
SCO1418	0.09	0.4	0.68	0.4	0.12	0.12	Yes		0.69	0.76	-0.85	-0.36
SCO1419	0.01	0.01	0.14	0.01	0.12	0.13	Yes		0.77	0.76	-1.05	-0.53
SCO1420	0.09	0.18	-0.01	0.09	0.31	0.12	Yes		0.68	0.76	-1.02	-0.54
SCO1421	0.28	0.09	-0.12	0.09	0.31	0.12	Yes		0.6	0.76	1.34	2.53
SCO1422	-0.26	0.12	0.18	0.12	0.12	0.12	Yes		0.77	0.76	-0.68	-0.21
SCO1423	0.05	0.58	0.38	0.38	0.12	0.12	Yes		0.78	0.76	-0.28	0.83
SCO1424	0.45	0.23	0.32	0.32	0.09	0.12	Yes		0.82	0.75	-0.85	-0.16
SCO1425	0.31	0.4	-0.06	0.31	0.09	0.17	Yes		0.75	0.75	-0.71	0.21
SCO1426	0.5	-0.04	-0.19	-0.04	0.12	0.17	Yes		0.73	0.75	0.06	1.87
SCO1427	0.03	0.06	0.16	0.06	0.17	0.13	Yes		0.67	0.75	-0.83	-0.36
SCO1428	0.27	0.27	-0.58	0.27	0.17	0.13	Yes		0.79	0.77	-0.44	0.14
SCO1429	-0.01	0.06	-0.24	-0.01	0.17	0.17	Yes				-1.62	-1.34
SCO1430	0.19	0.14	0.23	0.19	0.13	0.17	Yes		0.73	0.77	-1.14	-0.84
SCO1431	0.06	0.17	0.42	0.17	0.17	0.19	Yes		0.54	0.77	-0.11	1.22
SCO1432	0.02	-0.03	-0.28	-0.03	0.19	0.17	Yes		0.78	0.77	-0.6	0.55
SCO1433	0.46	0.09	0.2	0.2	0.17	0.13	Yes		0.62	0.77	-1.24	-0.45
SCO1434	0.41	0.27	0.23	0.27	0.17	0.13	Yes		0.71	0.77	-0.96	0.12
SCO1435	0.39	0.13	-0.18	0.13	0.19	0.13	Yes		0.77	0.77	-1.29	-0.13
SCO1436	0.19	0.08	0.49	0.19	0.17	0.17	Yes		0.81	0.77	-0.42	0.37
SCO1437	0.12	0.24	0.53	0.24	0.13	0.17	Yes		0.77	0.77	-1.01	-0.52
SCO1438	0.09	-0.36	-0.7	-0.36	0.19	0.19	Yes				-0.13	2.09
SCO1439	-0.52	-0.16	0.43	-0.16	0.13	0.19	Yes		0.81	0.77	0.29	1.24
SCO1440	-0.08	0.19	0.28	0.19	0.13	0.19	Yes		0.76	0.77	-0.4	1.32
SCO1441	0.04	0.09	0.44	0.09	0.19	0.19	Yes		0.85	0.77	-0.88	-0.05
SCO1442	0.06	-0.18	-0.51	-0.18	0.19	0.19	Yes		0.86	0.78	0.27	2.73
SCO1443	-0.1	0.22	0.36	0.22	0.19	0.19	Yes		0.83	0.77	0.17	2.36
SCO1444	0.2	0	-0.43	0	0.19	0.19	Yes		0.82	0.78	-0.95	0.43
SCO1445	0.44	0.35	0.58	0.44	0.22	0.19	Yes		0.73	0.79	0.16	4.39
SCO1446	0.19	0.14	0.26	0.19	0.22	0.19	Yes		0.57	0.81	-0.55	0.53
SCO1447	0.42	0.3	0.16	0.3	0.22	0.19	Yes		0.75	0.79	-0.92	-0.44
SCO1448	0.35	0.38	0.39	0.38	0.28	0.19	Yes		0.79	0.79	-0.99	-0.53
SCO1449	0.52	0.46	-0.48	0.46	0.28	0.19	Yes		0.75	0.79	-0.37	1.67
SCO1450	0.55	0.41	-0.28	0.41	0.28	0.22	Yes		0.78	0.81	-1.07	-0.87
SCO1451	0.42	-0.23	-0.03	-0.03	0.28	0.25	Yes		0.81	0.79	-1	0.59
SCO1452	0.18	0.06	-0.18	0.06	0.28	0.28	Yes		0.74	0.79	-1.24	-0.69
SCO1453	0.28	0.64	0.1	0.28	0.25	0.3	Yes		0.82	0.78	-0.25	0.96
SCO1454	-0.28	-0.1	0.06	-0.1	0.25	0.3	Yes		0.88	0.78	-1.28	0.13
SCO1455	0.1	0.25	0.45	0.25	0.25	0.29	Yes		0.88	0.78	-1	-0.23
SCO1456	-1.33	0.51	0.79	0.51	0.25	0.3	Yes		0.5	0.78	-0.99	0.63
SCO1457	0.06	-0.1	-0.59	-0.1	0.28	0.29	Yes		0.74	0.78	-0.99	0.99
SCO1458	0.32	-0.13	0.03	0.03	0.29	0.28	Yes		0.83	0.78	-1.42	-0.62
SCO1459	0.13	0.42	0.81	0.42	0.29	0.28	Yes		0.84	0.78	-1.4	-0.96
SCO1460	0.32	0.34	0.34	0.34	0.33	0.28	Yes		0.78	0.78	-0.46	0.73
SCO1461	0.39	0.12	0.44	0.39	0.33	0.28	Yes		0.89	0.77	-0.62	0.38
SCO1462	0.33	0.54	0.47	0.47	0.29	0.29	Yes		0.71	0.77	-0.39	0.98
SCO1463	0.29	0.21	0.63	0.29	0.33	0.29	Yes		0.76	0.77	0.06	1.31
SCO1464	0.53	0.12	0	0.12	0.33	0.3	Yes		0.75	0.77	-0.78	-0.08
SCO1465	-0.72	0.4	0.33	0.33	0.3	0.3	Yes		0.77	0.76	-0.97	0.79
SCO1466	-0.07			-0.07	0.3	0.29	Yes		0.76	0.76	-0.77	-0.16
SCO1467	0.48	0.1	-0.17	0.1	0.29	0.29	Yes		0.81	0.77	-1.11	-0.1
SCO1468	0.51	0.55	0.35	0.51	0.29	0.29	Yes		0.79	0.77	-0.9	0.66
SCO1469	0.3	0.3	-1.02	0.3	0.21	0.21	Yes		0.67	0.76	-0.86	0.31
SCO1470	0.18	0.52	0.21	0.21	0.21	0.12	Yes		0.55	0.76	-0.24	2.08
SCO1472	0.43	0.46	0.62	0.46	0.1	0.1	Yes		0.77	0.76	-1.07	-0.12
SCO1473	0.44	0.03	-0.78	0.03	0.1	0.1	Yes		0.84	0.77	-0.76	-0.24
SCO1474	0.4	0.22	0.33	0.33	0.07	0.09	Yes		0.76	0.77	-0.69	-0.31
SCO1475	0.17	-0.1	0.03	0.03	0.07	0.09	Yes		0.73	0.77	-0.67	2.63
SCO1476	0.44	-0.17	-0.64	-0.17	0.04	0.09	Yes		0.85	0.79	1.16	2.38
SCO1477	-0.05	0.04	0.2	0.04	0.04	0.1	Yes				-0.99	0.13
SCO1478	-0.35	0.24	-0.01	-0.01	0.04	0.14	Yes		0.79	0.79	-0.22	0.64
SCO1479	0.65	0.07	-0.02	0.07	0.06	0.14	Yes		0.71	0.79	0.59	2.3
SCO1480	0.08	0.09	0.29	0.09	0.06	0.14	Yes		0.65	0.79	2.15	3.46
SCO1481	-0.55	-0.76	0.48	-0.55	0.07	0.14	Yes		0.79	0.79	-0.06	1.2
SCO1482	0.4	0.17	0.05	0.17	0.09	0.14	Yes		0.85	0.8	-1.2	0.07
SCO1483	-0.3	0.07	0.06	0.06	0.14	0.15	Yes		0.89	0.8	-0.71	0.27
SCO1484	0.3	0.54	0.46	0.46	0.15	0.15	Yes		0.83	0.79	0.59	2.18
SCO1485	0.12	0.18	0.14	0.14	0.17	0.15	Yes		0.75	0.8	-0.21	2.39
SCO1486	0.6	0.24	-0.14	0.24	0.2	0.15	Yes		0.87	0.8	-0.36	0.85
SCO1487	0.28	-0.09	0.35	0.28	0.2	0.17	Yes		0.9	0.79	-0.84	0.63
SCO1489	-0.2	0.2	0.37	0.2	0.24	0.18	Yes		0.81	0.79	0.35	1.65
SCO1490	-0.21	0.15	0.58	0.15	0.24	0.18	Yes		0.78	0.79	-0.12	2.52
SCO1491	0.35	0.3	0.32	0.32	0.2	0.18	Yes		0.83	0.78	1.04	2.27
SCO1492	0.3	0.61	0.04	0.3	0.2	0.18	Yes		0.7	0.78	-0.2	0.87
SCO1493	0.23	0.18	-0.23	0.18	0.19	0.18	Yes		0.78	0.78	-0.51	3.49
SCO1494	0.45	0.43	0.66	0.45	0.18	0.19	Yes		0.83	0.78	-0.25	0.64
SCO1495	0.19	-0.16	-0.4	-0.16	0.18	0.19	Yes		0.7	0.78	-0.4	0.35
SCO1496	0.32	-0.27	0.04	0.04	0.18	0.19	Yes		0.78	0.78	-0.47	0.04
SCO1497	0.09	0.18	0.47	0.18	0.18	0.18	Yes		0.73	0.78	-0.76	1.95
SCO1498	0.52	0.19	-0.19	0.19	0.18	0.18	Yes		0.78	0.78	0.06	1.14
SCO1499	-0.34	0.26	-0.02	-0.02	0.18	0.18	Yes		0.76	0.78	-0.71	0.35
SCO1500	0.29	-0.12	-0.58	-0.12	0.07	0.18	Yes		0.78	0.78	-0.85	0.11
SCO1501	-0.17	0.2	0.7	0.2	0.07	0.18	Yes		0.88	0.78	-0.72	0.06
SCO1502	-0.31	0.26	-0.14	-0.14	0.18	0.1	Yes		0.73	0.78	-0.5	0.56
SCO1503	0.3	0.34	0.54	0.34	0.07	0.08	Yes		0.78	0.78	-0.52	0.29
SCO1504	0.33	0.34	0.27	0.33	0.07	0.08	Yes		0.76	0.78	-0.43	1.01
SCO1505	-0.04	0.28	0.07	0.07	0.07	0.1	Yes		0.85	0.78	1.74	4.2
SCO1506	-0.02	-0.08	-0.72	-0.08	0.1	0.18	Yes		0.83	0.8	-0.75	0.19
SCO1507	0.42	0.47	0.46	0.46	0.08	0.1	Yes		0.85	0.81	-0.63	0.39
SCO1508	-0.25	-0.1	-0.42	-0.25	0.1	0.08	Yes		0.83	0.81	-0.57	0.96
SCO1509	0.18	0.46	0.23	0.23	0.1	0.08	Yes		0.76	0.82	-0.3	0.92
SCO1510	0.32	-0.12	-0.51	-0.12	0.1	0.1	Yes		0.74	0.82	0.57	2.48
SCO1511	-0.14	0.14	0.1	0.1	0.1	0.1	Yes				-0.19	0.9
SCO1512	0.02	0.15		0.08	0.1	0.19	Yes		0.84	0.82	0.27	1.46
SCO1513	0.43	0.45	0.27	0.43	0.08	0.19	Yes		0.87	0.82	-0.97	-0.52
SCO1514	0.47	0.22	0.06	0.22	0.1	0.19	Yes		0.82	0.83	-0.39	0.53
SCO1515	0.16	0.19	0.51	0.19	0.1	0.22	Yes		0.8	0.83	-0.21	1.36
SCO1516	0.03	-0.28	0.04	0.03	0.19	0.22	Yes		0.81	0.83	-0.39	1.1
SCO1517	-0.3	-0.23	0.4	-0.23	0.22	0.22	Yes		0.82	0.82	0.97	2.25
SCO1518	-0.78	-0.07	0.38	-0.07	0.25	0.22	Yes		0.8	0.82	0.22	3.73
SCO1519	0.3	0.36	0.26	0.3	0.25	0.22	Yes		0.83	0.81	-0.21	1.29
SCO1520	0.2	0.25	0.41	0.25	0.25	0.22	Yes		0.81	0.81	-0.19	1.21
SCO1521	0.4	0.33	0.65	0.4	0.27	0.25	Yes		0.84	0.81	0.89	2.42
SCO1522	0.48	0.38	0.35	0.38	0.27	0.25	Yes		0.83	0.81	-0.49	1.45
SCO1523		0.4	0.38	0.39	0.3	0.25	Yes		0.89	0.81	0.66	3.17
SCO1524	-0.04		0.58	0.27	0.3	0.25	Yes		0.76	0.8	-1.2	-0.2
SCO1525	0.56	0.06	0.13	0.13	0.37	0.25	Yes		0.83	0.8	-1.14	-0.42
SCO1526	0.14	0.5	0.37	0.37	0.37	0.25	Yes		0.79	0.8	-0.41	0.71
SCO1527	0.01	0.18	0.69	0.18	0.37	0.25	Yes		0.77	0.8	-0.54	0.92
SCO1528	0.45	0.18	0.42	0.42	0.27	0.25	Yes		0.77	0.8	-1.2	0
SCO1529	0.17	0.23	0.06	0.17	0.22	0.25	Yes		0.8	0.8	-0.56	0.14
SCO1530	0.48	0.27	0.48	0.48	0.18	0.22	Yes		0.8	0.8	-0.25	0.6
SCO1531	-0.03	0.03	0.16	0.03	0.18	0.22	Yes		0.87	0.79	-0.5	0.41
SCO1532	0.61	0.36	0.52	0.52	0.17	0.22	Yes		0.77	0.77	-0.66	-0.37
SCO1533	0.06	0.22	0.25	0.22	0.17	0.22	Yes		0.73	0.77	-0.65	0.44
SCO1534	0.23	-0.07	0.04	0.04	0.13	0.18	Yes		0.74	0.77	-1.21	-0.3
SCO1535	0.07	0.34	0.13	0.13	0.13	0.22	Yes		0.72	0.77	-0.86	1.06
SCO1536	0.35	0.01	0.1	0.1	0.13	0.18	Yes		0.84	0.77	-1.44	-0.46
SCO1537	0.08	-0.26	-0.05	-0.05	0.22	0.17	Yes		0.82	0.77	-1.66	-1.14
SCO1538	0.43	0.27	-0.12	0.27	0.13	0.17	Yes		0.84	0.77	-1.3	-0.77
SCO1539	0.26	0.08	-1.16	0.08	0.13	0.17	Yes		0.73	0.77	-1.27	-0.73
SCO1540	0.42	0.38	0.25	0.38	0.13	0.15	Yes		0.74	0.77	-0.09	0.44
SCO1541	0.15	0.54	0.24	0.24	0.17	0.15	Yes		0.57	0.74	-0.69	0.93
SCO1542	0.54	0.41	0.36	0.41	0.17	0.15	Yes		0.73	0.74	-0.59	2.16
SCO1543	-0.38	-0.18	-0.05	-0.18	0.24	0.13	Yes		0.7	0.77	-0.16	1.05
SCO1544	0	0.25	0.26	0.25	0.17	0.15	Yes		0.78	0.77	-0.66	0.42
SCO1545	0.1	-0.04	-0.06	-0.04	0.17	0.15	Yes				-0.91	0.37
SCO1546	0.16	0.17	0.53	0.17	0.17	0.17	Yes		0.82	0.77	-0.63	0.09
SCO1547	0.33	-0.43	0.03	0.03	0.15	0.17	Yes		0.78	0.77	-1.13	0.4
SCO1548	0.48	0.25	-0.01	0.25	0.15	0.17	Yes		0.77	0.77	0.34	1.57
SCO1549	0.11	0.15	0.29	0.15	0.15	0.17	Yes		0.77	0.77	-0.99	-0.28
SCO1550	0.02	-0.01	0.26	0.02	0.15	0.17	Yes		0.59	0.77	-0.61	0.5
SCO1551	0.18	0.18	0.23	0.18	0.15	0.15	Yes		0.69	0.77	-0.95	-0.2
SCO1552	0.36	0.02	0.12	0.12	0.15	0.15	Yes		0.82	0.77	-0.25	0.86
SCO1553	0.23	0.48	0.6	0.48	0.15	0.16	Yes		0.83	0.77	-0.69	0.13
SCO1554	0.34	-0.16	-0.84	-0.16	0.15	0.15	Yes		0.75	0.77	-0.21	0.78
SCO1555	0.16	0.31	0.18	0.18	0.12	0.16	Yes		0.77	0.77	-0.68	0.67
SCO1556	0.34	-0.14	-0.5	-0.14	0.16	0.16	Yes		0.71	0.77	-0.66	0.85
SCO1557	0.19	0.07	0.36	0.19	0.16	0.18	Yes		0.85	0.77	-0.7	0.38
SCO1558	-0.28	0.04	0.25	0.04	0.16	0.16	Yes		0.86	0.77	-0.56	0.23
SCO1559	0.42	0.29	0.2	0.29	0.16	0.16	Yes		0.77	0.77	-0.65	0.41
SCO1560	-0.05	0.31	-0.06	-0.05	0.18	0.16	Yes		0.73	0.78	-0.81	0.33
SCO1561	0.16	0.12	0.42	0.16	0.19	0.16	Yes		0.76	0.78	-0.39	0.44
SCO1562	0.52	0.16	0.22	0.22	0.19	0.16	Yes		0.78	0.78	0.64	3.5
SCO1563	0.15	0.51	-0.01	0.15	0.16	0.15	Yes		0.79	0.78	-0.19	0.75
SCO1564	0.29	0.4	0.4	0.4	0.16	0.15	Yes		0.6	0.78	-0.66	0.36
SCO1565	0.26	0.47	0.56	0.47	0.16	0.11	Yes				0.65	4.68
SCO1566	0.23	0.26	0.14	0.23	0.16	0.15	Yes		0.81	0.78	-0.99	-0.04
SCO1567	-0.64	0.06	0.08	0.06	0.15	0.11	Yes		0.8	0.78	-0.96	-0.52
SCO1568	0.06	-0.3	0.05	0.05	0.11	0.15	Yes		0.72	0.78	-1.14	-0.26
SCO1569	0.08	0.28	-0.07	0.08	0.08	0.11	Yes		0.78	0.77	-0.71	-0.33
SCO1570	0.4	0.46	0.21	0.4	0.08	0.12	Yes		0.87	0.77	0.51	2.39
SCO1571	-0.18	0.11	0.58	0.11	0.08	0.12	Yes		0.74	0.77	-0.13	1.91
SCO1572	0.08	0.36	-0.68	0.08	0.08	0.12	Yes		0.8	0.77	-0.91	-0.49
SCO1573	-0.19	-0.07	0.33	-0.07	0.08	0.11	Yes		0.83	0.77	-0.9	-0.24
SCO1574	0.47	0.03	-0.73	0.03	0.08	0.11	Yes		0.76	0.76	-0.09	0.76
SCO1575	0.16	0.24	0.56	0.24	0.11	0.08	Yes		0.68	0.76	-0.37	1.52
SCO1576	0.34	-0.22	-0.23	-0.22	0.11	0.08	Yes		0.77	0.76	-1.11	-0.63
SCO1577	0.41	0.27	0.32	0.32	0.08	0.08	Yes		0.81	0.76	-0.45	0.05
SCO1578	0.46	-0.16	-0.56	-0.16	0.12	0.08	Yes		0.76	0.76	-0.66	-0.19
SCO1579	-0.04	0.12	0.16	0.12	0.12	0.1	Yes				-0.69	0.63
SCO1580	0.54	0.3	-0.11	0.3	0.12	0.1	Yes		0.76	0.76	-0.41	1.11
SCO1581	0.05	0.13	0.32	0.13	0.1	0.1	Yes		0.59	0.76	-0.97	1.13
SCO1582	0.28	-0.19	-0.31	-0.19	0.1	0.1	Yes		0.76	0.76	-1.2	-0.32
SCO1583	0.09	0.29	0.18	0.18	0.1	0.12	Yes		0.88	0.76	-1.31	-0.21
SCO1584	-0.33	-0.26	-0.13	-0.26	0.12	0.13	Yes		0.71	0.76	-0.51	2.94
SCO1585	0.1	0.21	0	0.1	0.13	0.12	Yes		0.64	0.76	-1.11	-0.44
SCO1586	0.4	-0.09	-0.54	-0.09	0.1	0.13	Yes		0.78	0.76	-0.91	-0.27
SCO1587	0.2	-0.09	-0.32	-0.09	0.1	0.13	Yes		0.77	0.76	-0.97	-0.61
SCO1588	0.25	0.26	0.32	0.26	0.18	0.18	Yes		0.69	0.76	-0.73	2.29
SCO1589	-0.02	0.25	0.5	0.25	0.1	0.23	Yes		0.74	0.76	-1.13	-0.22
SCO1590	0.33	0.18	0.44	0.33	0.25	0.23	Yes		0.85	0.77	-1.05	0.01
SCO1591	0.53	-0.16	-0.4	-0.16	0.25	0.24	Yes		0.8	0.77	-0.53	0.66
SCO1592	0.6	0.44	0.17	0.44	0.26	0.25	Yes		0.62	0.77	-0.23	1.59
SCO1593	0.23	0.35	0.38	0.35	0.31	0.26	Yes		0.76	0.76	-1	-0.39
SCO1594	0	0.03	-0.19	0	0.31	0.26	Yes		0.84	0.76	-0.26	2.13
SCO1595	-0.42	0.4	0.54	0.4	0.32	0.26	Yes		0.87	0.76	0.8	2.74
SCO1596	0.41	0.23	-0.27	0.23	0.31	0.26	Yes		0.79	0.75	-0.79	-0.04
SCO1597	0.38	0.46	0.21	0.38	0.31	0.26	Yes		0.74	0.75	-0.64	0.27
SCO1598	-0.12	0.47	0.31	0.31	0.29	0.26	Yes		0.82	0.75	2.82	4.79
SCO1599	-0.12	0.24	0.26	0.24	0.26	0.26	Yes		0.8	0.76	1.85	4.03
SCO1600	-0.2	0.32	0.77	0.32	0.26	0.26	Yes		0.66	0.75	2.84	4.76
SCO1601		0.19	0.4	0.29	0.24	0.29	Yes		0.75	0.75	0.06	2.62
SCO1602	0.28	0.26	0.19	0.26	0.26	0.29	Yes		0.75	0.76	-0.51	0.23
SCO1603	-2.44	-2.89	-1.53	-2.44	0.24	0.29	No		0.69	0.77	-2.19	-1.58
SCO1604	-2.68	-3.32	-1.83	-2.68	0.24	0.29	No		0.41	0.77	-1.8	-1.08
SCO1605	-1.45	-2.76	-1.19	-1.45	0.26	0.29	No		0.44	0.77	-0.81	-0.02
SCO1606	0.65	-0.05	-0.63	-0.05	0.26	0.29	No		0.69	0.77	-0.97	-0.28
SCO1607	-0.09	0.31	0.51	0.31	0.26	0.26	Yes		0.87	0.77	-1.42	-1
SCO1608	0.06	0.13	0.38	0.13	0.26	0.26	Yes		0.8	0.76	-1.13	-0.22
SCO1609	0.47	0.15	0.39	0.39	0.29	0.29	Yes		0.69	0.76	-1.21	0.34
SCO1610	0.48	0.37	-0.13	0.37	0.29	0.29	Yes		0.8	0.77	-1.15	-0.7
SCO1611	0.44	0.72	0.2	0.44	0.29	0.29	Yes		0.82	0.77	0	2.03
SCO1612	0.37	0.35	0.42	0.37	0.31	0.29	Yes		0.77	0.77	-0.97	-0.34
SCO1613	0.48	0.26	-0.91	0.26	0.29	0.29	Yes		0.84	0.78	-0.53	0.9
SCO1614	0.14	0.29	0.72	0.29	0.29	0.29	Yes		0.8	0.79	-0.87	0.63
SCO1615	0.15	0.16	0.44	0.16	0.29	0.29	Yes		0.78	0.79	-1.07	-0.28
SCO1616	0.55	0.18	-0.03	0.18	0.29	0.29	Yes		0.75	0.79	-0.53	0.85
SCO1617	0.17	0.58	0.32	0.32	0.29	0.29	Yes		0.76	0.79	-0.81	0.09
SCO1618	0.29	0.2	0.37	0.29	0.29	0.29	Yes				-0.79	0.41
SCO1619	0.49	0.26	0.29	0.29	0.29	0.26	Yes		0.77	0.79	-0.46	0.52
SCO1620	0.31	0.02	0.49	0.31	0.22	0.26	Yes		0.89	0.79	-0.51	1.09
SCO1621	0.24	0.09	-0.5	0.09	0.22	0.26	Yes		0.76	0.79	-0.51	1.9
SCO1622	0.57	0.48	0.63	0.57	0.22	0.22	Yes		0.79	0.79	-0.77	0.43
SCO1623	0.36	-0.05	0.22	0.22	0.16	0.18	Yes		0.8	0.79	-0.86	-0.04
SCO1624	-0.08	0.11	0.22	0.11	0.16	0.18	Yes		0.8	0.79	-0.43	1.02
SCO1625	0.53	0.13	-0.27	0.13	0.16	0.2	Yes		0.78	0.78	-0.88	0.69
SCO1626	-0.22	0.16	0.36	0.16	0.15	0.2	Yes		0.79	0.78	-0.64	1.18
SCO1627	0.18	0.15	-0.1	0.15	0.15	0.16	Yes		0.87	0.78	-0.31	1.06
SCO1628	-0.2	0.04	-0.73	-0.2	0.15	0.16	Yes		0.62	0.78	-0.15	1.5
SCO1629	0.3	-0.06	0.48	0.3	0.15	0.15	Yes		0.8	0.79	-0.93	0.98
SCO1630	0.3	0.49	0.52	0.49	0.15	0.13	Yes		0.76	0.79	0.44	2.32
SCO1631	-0.62	-0.1	0.18	-0.1	0.15	0.13	Yes		0.84	0.79	-0.73	0.51
SCO1632	-0.25	0.11	-0.09	-0.09	0.15	0.13	Yes		0.82	0.78	0.09	2.17
SCO1633	0.32	0.18	0.2	0.2	0.11	0.13	Yes		0.75	0.76	1.56	3.68
SCO1634	0.27	0.42	0.57	0.42	0.11	0.13	Yes		0.74	0.75	-0.24	1.23
SCO1635	0.02	-0.22	-0.82	-0.22	0.08	0.11	Yes		0.72	0.74	-0.7	0.38
SCO1636	0.09	0.11	0.19	0.11	0.08	0.08	Yes		0.74	0.74	-0.44	1.14
SCO1637	0.41	0.32	0.64	0.41	0.11	0.05	Yes		0.74	0.74	-0.25	1.11
SCO1638	0.31	0.08	-0.52	0.08	0.11	0.08	Yes		0.82	0.74	0.98	2.73
SCO1639	0.63	-0.01	-0.76	-0.01	0.08	0.08	Yes		0.83	0.74	-0.11	2.37
SCO1640	-0.19	0.05	0.44	0.05	0.05	0.08	Yes		0.71	0.73	-0.13	1.77
SCO1641	0.41	0.41	0.37	0.41	0.05	0.08	Yes		0.63	0.73	-0.75	-0.11
SCO1642	0.39	0.3	0.32	0.32	0.05	0.11	Yes		0.68	0.73	-0.37	0.99
SCO1643	-0.33	0.03	-0.14	-0.14	0.05	0.11	Yes		0.71	0.73	1.29	2.13
SCO1644	-0.17	-0.27	-0.06	-0.17	0.05	0.11	Yes		0.7	0.73	0.17	2.13
SCO1645	-2.12	-2	-1.03	-2	0.05	0.11	Yes		0.43	0.73	0.45	2.6
SCO1646	-0.2	-0.37	0.28	-0.2	0.14	0.14	Yes		0.58	0.73	0.65	2.86
SCO1647	-0.37	0.14	0.3	0.14	0.14	0.14	Yes		0.76	0.73	0.81	2.52
SCO1648	0.36	0.41	0.36	0.36	0.14	0.17	Yes		0.73	0.73	1.02	3.34
SCO1649	0.7	0.32	0.57	0.57	0.14	0.17	Yes		0.59	0.73	-0.53	0.49
SCO1650	-0.37	0.06	-0.06	-0.06	0.17	0.19	Yes		0.76	0.76	-0.85	-0.04
SCO1651	0.12	0.17	0.19	0.17	0.17	0.19	Yes		0.81	0.76	-0.22	1.28
SCO1652	0.4	0.33	0.39	0.39	0.25	0.19	Yes		0.85	0.78	-0.44	1.46
SCO1653	0.25	0.25	0.29	0.25	0.25	0.21	Yes		0.78	0.78	-0.73	0.77
SCO1654	-0.2	-0.03	-0.18	-0.18	0.25	0.21	Yes		0.73	0.78	-0.38	0.52
SCO1655	0.45	0.66	0.83	0.66	0.25	0.25	Yes		0.82	0.81	0.81	2.72
SCO1656	0.52	0.17	-0.12	0.17	0.28	0.25	Yes		0.78	0.81	-1.12	-0.94
SCO1657	0.51	0.52	-0.15	0.51	0.28	0.25	Yes		0.88	0.81	-0.91	0.09
SCO1658	0.51	0.19	0.15	0.19	0.25	0.25	Yes		0.82	0.81	-1.1	-0.53
SCO1659	0.28	0.29	0.16	0.28	0.28	0.21	Yes		0.84	0.81	-0.07	1.69
SCO1660	0.23	0.74	0.38	0.38	0.28	0.21	Yes		0.9	0.81	0.92	2.66
SCO1661	0.03	0.32	0.41	0.32	0.21	0.25	Yes		0.84	0.81	-0.5	0.33
SCO1662	-0.27	0.21	0.58	0.21	0.28	0.25	Yes		0.77	0.81	-0.55	0.97
SCO1663	0.03	-0.25	-0.23	-0.23	0.21	0.21	Yes		0.82	0.81	-0.46	0.4
SCO1664	0.34	0.43	0.37	0.37	0.21	0.21	Yes		0.81	0.81	-0.57	0.27
SCO1665	0.19	-0.14	-0.49	-0.14	0.21	0.19	Yes		0.7	0.78	-0.58	0.17
SCO1666	0.1	0.19	-0.55	0.1	0.21	0.19	Yes		0.76	0.77	-0.18	0.95
SCO1667	0.38	0.31	0.64	0.38	0.1	0.19	Yes		0.81	0.77	-1.08	-0.18
SCO1668	0.29	-0.15	-0.21	-0.15	0.02	0.1	Yes		0.75	0.76	-1.08	-0.36
SCO1669	-0.79	0.01	0.11	0.01	0.02	0.05	Yes		0.83	0.76	-1.09	-0.26
SCO1670	0.28	0.49	0.52	0.49	0.01	0.05	Yes		0.72	0.76	-1.1	-0.8
SCO1671	0.34	0.53	0.89	0.53	0.02	0.05	Yes		0.73	0.76	-0.89	0.24
SCO1672	-0.81	0.02	0.7	0.02	0.02	0.05	Yes		0.71	0.76	-0.54	1.86
SCO1673	-0.2	0.03	-0.41	-0.2	0.01	0.05	Yes		0.57	0.76	-1.42	-0.47
SCO1674	-0.5	0.09	-0.2	-0.2	0.02	0.04	Yes		0.74	0.75	-0.92	-0.39
SCO1675	-0.09	0.13	-0.55	-0.09	0.05	0.05	Yes		0.66	0.75	-0.19	1.36
SCO1676	0.24	0.24	-0.84	0.24	0.05	0.04	Yes		0.83	0.75	-0.86	-0.34
SCO1677	-0.64	0.05	0.32	0.05	0.02	0.03	Yes		0.76	0.75	-0.98	0.57
SCO1678	0.12	-0.16	-0.1	-0.1	0.04	0.04	Yes		0.78	0.75	-0.8	2.38
SCO1679	0.35	-0.05	0.34	0.34	0.05	0.05	Yes		0.71	0.75	-0.6	1.26
SCO1680	-0.02	0.23	0.16	0.16	0.05	0.05	Yes				-1.19	0.07
SCO1681	0.4	0.45	0.52	0.45	0.05	0.05	Yes		0.81	0.75	-0.91	0.18
SCO1682	-0.17	-0.2	-0.06	-0.17	0.05	0.09	Yes		0.78	0.75	-1	0.99
SCO1683	-0.02	0.22	0.04	0.04	0.16	0.16	Yes		0.81	0.76	-1.18	-0.41
SCO1684	0.24	0.39	0.1	0.24	0.16	0.16	Yes		0.75	0.76	0.07	3.01
SCO1685	0.48	-0.2	0.03	0.03	0.16	0.16	Yes		0.75	0.77	-1.1	-0.26
SCO1686	-0.16	0.1	0.01	0.01	0.16	0.16	Yes		0.63	0.77	-0.41	1.47
SCO1687	0.16	-0.24	0.28	0.16	0.16	0.16	Yes		0.77	0.77	-0.76	1.46
SCO1688	0.31	0.25	0.24	0.25	0.16	0.17	Yes		0.68	0.77	-0.17	0.6
SCO1689	0.09	0.07	0.24	0.09	0.18	0.17	Yes		0.81	0.77	-0.31	1
SCO1690	0.23	0.34	0.32	0.32	0.16	0.17	Yes		0.87	0.77	-1.44	-0.66
SCO1691	0.25	0.45	0.25	0.25	0.17	0.16	Yes		0.71	0.77	-0.83	-0.31
SCO1692	-0.44	0.18	0.5	0.18	0.18	0.17	Yes		0.79	0.77	-1.13	-0.74
SCO1693	0.18	-0.27	-0.29	-0.27	0.21	0.18	Yes		0.43	0.77	-1.51	-0.83
SCO1694	0.19	0.63	0.21	0.21	0.18	0.17	Yes		0.86	0.77	-0.79	0.7
SCO1695	0.46	0.08	-0.13	0.08	0.18	0.17	Yes		0.63	0.77	-0.28	1.15
SCO1696	0.35	0.17	-0.43	0.17	0.18	0.17	Yes		0.77	0.77	-0.62	1.42
SCO1698	-0.14	0.22	0.37	0.22	0.18	0.17	Yes		0.82	0.79	-0.64	0.16
SCO1699	0.23	-0.13	0.31	0.23	0.17	0.16	Yes		0.76	0.79	0.56	3.1
SCO1700	0.05	0.03	0.15	0.05	0.17	0.17	Yes		0.78	0.78	1.18	4.38
SCO1701	0.16	0.27	0.13	0.16	0.16	0.16	Yes		0.82	0.79	-1.08	-0.35
SCO1702	0.19	0.66	0.46	0.46	0.16	0.16	Yes		0.81	0.81	-0.34	0.07
SCO1703	0.28	0.89	-0.18	0.28	0.16	0.15	Yes		0.71	0.81	-1.15	0.88
SCO1704	0.42	0.16	-0.2	0.16	0.16	0.16	Yes		0.74	0.78	-1.07	-0.22
SCO1705	0.38	0.02	-0.73	0.02	0.15	0.16	Yes		0.85	0.81	-0.48	1.63
SCO1706	0.4	-0.12	0.11	0.11	0.15	0.16	Yes		0.84	0.81	-1.01	-0.42
SCO1707	0.45	0.15	-0.02	0.15	0.15	0.16	Yes		0.84	0.81	-1.02	-0.67
SCO1708	-0.21	0.07	0.17	0.07	0.15	0.16	Yes		0.82	0.81	0.19	0.83
SCO1709	0.07	0.57	0.33	0.33	0.15	0.15	Yes		0.73	0.81	-0.37	0.67
SCO1710	-0.01	0.04	0.16	0.04	0.15	0.16	Yes		0.82	0.81	-0.8	1.27
SCO1712	0.15	0.24	0.05	0.15	0.15	0.15	Yes				-1.03	-0.43
SCO1714	0.12	0.27	-0.53	0.12	0.15	0.15	Yes		0.76	0.8	-0.09	1.6
SCO1715	0.48	0.43	0.22	0.43	0.15	0.15	Yes		0.83	0.8	-0.57	1.27
SCO1716	0.44	0.22	-0.46	0.22	0.16	0.15	Yes		0.84	0.76	-0.89	0.27
SCO1717	0.16	0.38	-0.02	0.16	0.15	0.15	Yes		0.76	0.76	-0.75	0.55
SCO1718	0.24	0.38	-0.05	0.24	0.15	0.15	Yes		0.85	0.76	-1.04	-0.34
SCO1719	-0.34	-0.21	0.29	-0.21	0.16	0.16	Yes		0.76	0.76	-0.9	-0.07
SCO1720	0.43	0.01	-0.11	0.01	0.22	0.16	Yes		0.74	0.76	-0.91	-0.25
SCO1721	0.41	0.29	0.42	0.41	0.16	0.16	Yes		0.54	0.76	0.63	2.37
SCO1722	-0.11	-0.01	-0.8	-0.11	0.16	0.22	Yes		0.66	0.75	-1.05	-0.34
SCO1724	0.08	-0.1	0	0	0.16	0.22	Yes		0.7	0.75	-1.06	0.68
SCO1725	0.52	0.4	0.03	0.4	0.16	0.24	Yes		0.73	0.75	-1.13	-0.01
SCO1726	0.42	0.32	0.21	0.32	0.26	0.22	Yes		0.83	0.75	-0.71	0.21
SCO1727	0.16	0.35	0.06	0.16	0.27	0.24	Yes		0.75	0.75	-0.01	4.37
SCO1728	-0.39	0.12	0.01	0.01	0.26	0.24	Yes		0.55	0.75	-0.7	0.01
SCO1729	0.53	0.27	0.12	0.27	0.27	0.26	Yes		0.75	0.75	-0.85	-0.03
SCO1730	-0.23	0.26	0.34	0.26	0.27	0.26	Yes		0.77	0.76	-0.97	-0.35
SCO1731	0.78	0.51	0.21	0.51	0.27	0.26	Yes		0.73	0.77	-1.09	-0.03
SCO1732	-0.15	0.45	0.29	0.29	0.26	0.26	Yes		0.84	0.78	-1.67	-1.31
SCO1733	0.28	-0.05	0.17	0.17	0.27	0.27	Yes		0.71	0.77	-1.3	-0.76
SCO1734	0.15	0.28	0.57	0.28	0.27	0.28	Yes		0.8	0.77	-0.68	1.32
SCO1735	-0.37	-0.18	0.15	-0.18	0.26	0.27	Yes		0.82	0.77	-1.13	-0.13
SCO1736	0.44	0.45	0.04	0.44	0.28	0.26	Yes		0.76	0.77	-1.14	-0.44
SCO1737	-0.21	0.15	-0.22	-0.21	0.28	0.27	Yes		0.8	0.78	-0.84	-0.14
SCO1738	0.33	0.42	0.31	0.33	0.28	0.28	Yes		0.8	0.78	-0.33	4.96
SCO1739	0.45	0.23	-0.08	0.23	0.28	0.29	Yes		0.79	0.78	-1.1	-0.7
SCO1740	-0.15	0.3	0.17	0.17	0.23	0.29	Yes		0.78	0.78	-1.06	-0.01
SCO1741	0.5	0.12	0.53	0.5	0.3	0.29	Yes		0.8	0.78	-1.2	-0.56
SCO1742	0.41	0.31	0.15	0.31	0.3	0.3	Yes		0.62	0.76	-0.65	0.22
SCO1743	0.4	0.15	0.36	0.36	0.31	0.3	Yes		0.67	0.76	-1.02	0.37
SCO1744	0.3	-0.12	0.04	0.04	0.3	0.31	Yes		0.74	0.76	-0.67	-0.22
SCO1745	0.08	-0.48	0.08	0.08	0.31	0.31	Yes		0.78	0.76	-0.78	0.96
SCO1746	-0.02	0.3	0.38	0.3	0.33	0.31	Yes		0.79	0.76	-1.04	0.41
SCO1747	0.46	0.31	0.41	0.41	0.31	0.31	Yes		0.72	0.75	-1.09	-0.73
SCO1749	0.33	0.19	0.54	0.33	0.33	0.3	Yes		0.75	0.75	-0.88	-0.12
SCO1750	-0.47	0.16	0.4	0.16	0.3	0.3	Yes		0.76	0.75	-1.29	-0.69
SCO1751	0.48	0.33	-0.17	0.33	0.33	0.3	Yes		0.69	0.75	-0.26	1.27
SCO1752	0.59	-0.01	0.5	0.5	0.33	0.3	Yes		0.75	0.75	-1.21	0.05
SCO1753	0.62	0.24	-0.12	0.24	0.33	0.27	Yes		0.73	0.76	-1.09	0.17
SCO1754	0.52	0.15	0.48	0.48	0.3	0.27	Yes		0.63	0.77	0.45	2.17
SCO1755	0.3	0.3	0.31	0.3	0.27	0.27	Yes		0.79	0.78	-0.57	1.2
SCO1756	0.03	0.39	0.5	0.39	0.27	0.27	Yes		0.8	0.78	-0.94	0.18
SCO1757	0.15	0.4	0.24	0.24	0.24	0.27	Yes		0.67	0.78	-0.79	-0.4
SCO1758	0.03	0.22	0.21	0.21	0.24	0.27	Yes		0.9	0.78	-0.9	-0.13
SCO1759	0.52	0.27	-0.02	0.27	0.24	0.26	Yes		0.78	0.78	-0.97	0.39
SCO1760	-0.34	0.27	0.16	0.16	0.24	0.27	Yes		0.87	0.79	-0.38	0.78
SCO1761	0.12	0.33	0.14	0.14	0.24	0.27	Yes				-0.76	0.06
SCO1762	-0.09	0.23	0.3	0.23	0.24	0.27	Yes		0.84	0.79	-0.2	0.94
SCO1763	0.41	0.37	0.25	0.37	0.23	0.27	Yes		0.81	0.79	-0.9	0.01
SCO1764	-0.14	0.15	0.4	0.15	0.26	0.27	Yes		0.77	0.8	-0.7	0.56
SCO1765	0.68	0.26	-0.01	0.26	0.26	0.26	Yes		0.82	0.8	-0.6	1.89
SCO1766	0.35	0.2	0.3	0.3	0.27	0.25	Yes		0.82	0.81	-0.74	0.18
SCO1767	0.32	0.22	0.45	0.32	0.27	0.26	Yes		0.78	0.82	-0.24	1.19
SCO1768	0.13	-0.13	-0.3	-0.13	0.3	0.26	Yes		0.84	0.82	-0.47	0.77
SCO1769	0.43	0.37	0.23	0.37	0.27	0.26	Yes		0.73	0.82	-0.93	-0.26
SCO1770	0.27	0.19	0.4	0.27	0.27	0.27	Yes		0.84	0.82	-1.02	-0.52
SCO1772	0.35	0.21	0.47	0.35	0.3	0.27	Yes		0.78	0.78	0.07	1.44
SCO1773	0.27	0.14	0.25	0.25	0.27	0.27	Yes		0.83	0.78	-0.53	1.84
SCO1774	0.57	0.49	0.31	0.49	0.27	0.26	Yes		0.77	0.78	-0.43	0.37
SCO1775	0.13	0.25	-0.57	0.13	0.35	0.26	Yes		0.82	0.78	-0.73	0.09
SCO1776	0.11	0.02	0.33	0.11	0.27	0.27	Yes		0.88	0.77	-0.52	1.08
SCO1777	0.52	0.18	0.42	0.42	0.25	0.27	Yes		0.83	0.77	-0.97	-0.53
SCO1779	0.73	-0.05	-0.49	-0.05	0.19	0.25	Yes		0.73	0.76	-0.43	0.8
SCO1780	0.6	0.64	0.56	0.6	0.13	0.25	Yes		0.76	0.76	-0.79	0.17
SCO1781	0.32	0.46	0.45	0.45	0.13	0.19	Yes		0.76	0.76	-0.99	-0.49
SCO1782	0.15	-0.03	-0.63	-0.03	0.19	0.13	Yes		0.63	0.76	-0.34	1.2
SCO1783	0.26	0.13		0.19	0.19	0.11	Yes		0.61	0.76	-0.66	0.46
SCO1784	0.1	-0.02	-0.6	-0.02	0.07	0.08	Yes		0.71	0.76	-0.55	0.94
SCO1785	0.49	-0.12	-0.27	-0.12	0.07	0.08	Yes		0.77	0.75	-0.17	0.88
SCO1786	0.39	0.28	0.16	0.28	0.07	0.07	Yes		0.75	0.75	-1.17	-0.72
SCO1787	0.44	0.28	0.11	0.28	0.04	0.04	Yes		0.72	0.73	-0.69	-0.02
SCO1788	0.57	-0.2	0.04	0.04	0.04	0.04	Yes		0.71	0.73	-0.6	0.71
SCO1789	0.83	0.07	-0.35	0.07	0.04	0.07	Yes		0.76	0.72	-0.26	1.51
SCO1790	0.41	-0.2	-0.51	-0.2	0.04	0.07	Yes		0.76	0.72	-0.78	-0.31
SCO1792	-0.36	0.08	0.34	0.08	0.04	0.07	Yes		0.65	0.72	0.07	1.75
SCO1793	0.03	-0.08	0	0	0.04	0.08	Yes				-0.61	0.02
SCO1794	-0.26	-0.25	-0.4	-0.26	0.04	0.07	Yes		0.77	0.72	-0.18	1.24
SCO1795	0.17	0.14	0.6	0.17	0.07	0.08	Yes		0.61	0.75	-0.23	1.04
SCO1796	-0.26	-0.05	0.19	-0.05	0.08	0.08	Yes		0.84	0.75	0.22	2.49
SCO1797	-0.05	-0.06	0	-0.05	0.14	0.07	Yes		0.67	0.72	-0.92	0.22
SCO1798	0.33	0.21	0.31	0.31	0.14	0.07	Yes		0.78	0.74	-0.09	0.89
SCO1799	0.2	0.41	0.39	0.39	0.17	0.08	Yes		0.64	0.76	-0.74	1.87
SCO1800	0.14	0.14	0.55	0.14	0.17	0.08	Yes		0.89	0.74	-0.17	0.98
SCO1801	-0.28	0.19	0.32	0.19	0.14	0.08	Yes		0.82	0.74	-1.25	-0.3
SCO1802	-0.11		0.71	0.3	0.14	0.09	Yes				-0.82	0.63
SCO1803	-0.29	-0.03	0.25	-0.03	0.14	0.09	Yes		0.67	0.74	-0.73	1.56
SCO1804	0.2	0.3	0.28	0.28	0.09	0.14	Yes		0.67	0.77	-1.15	-0.05
SCO1805	0.04	-0.03	-0.84	-0.03	0.09	0.14	Yes		0.83	0.77	-1.16	-0.17
SCO1806	0.55	0.07	-0.68	0.07	0.09	0.14	Yes		0.79	0.77	-0.53	0.27
SCO1808	0.52	0.09	-0.78	0.09	0.09	0.14	Yes		0.74	0.77	-0.46	-0.04
SCO1809	0.39	0.09	-0.29	0.09	0.09	0.14	Yes		0.77	0.76	0.46	1.57
SCO1810	0.05	0.24	-1.18	0.05	0.09	0.12	Yes		0.63	0.76	-0.37	0.6
SCO1811	-0.09	0.13	-0.08	-0.08	0.09	0.1	Yes		0.74	0.76	-0.25	0.31
SCO1812	0.77	0.19	-0.1	0.19	0.09	0.1	Yes		0.8	0.76	-0.57	0.09
SCO1813	0.31	0.18	-0.84	0.18	0.12	0.09	Yes		0.81	0.77	-0.71	0.78
SCO1814	0.62	0.36	0.41	0.41	0.12	0.1	Yes		0.86	0.79	0.35	2.62
SCO1815	0.37	0.29	0.08	0.29	0.12	0.1	Yes		0.76	0.77	0.73	4.88
SCO1816	0.42	0.09	-0.54	0.09	0.18	0.12	Yes				-0.45	1.31
SCO1817	0.57	0.12	-0.33	0.12	0.18	0.12	Yes		0.76	0.76	-0.1	1.29
SCO1818	0.41	0.26	0.04	0.26	0.14	0.13	Yes		0.83	0.76	-0.83	-0.43
SCO1819	0.05	0.24	0.1	0.1	0.14	0.14	Yes		0.69	0.77	-0.95	0.71
SCO1821	-0.17	0.07	0.56	0.07	0.13	0.18	Yes		0.84	0.8	-0.76	-0.07
SCO1822	0.27	0.22	-0.2	0.22	0.12	0.19	Yes		0.88	0.8	-1.38	-0.9
SCO1823	0	-0.04	0.1	0	0.13	0.18	Yes		0.82	0.77	-1.06	-0.49
SCO1824	0.03	0.19	0.14	0.14	0.14	0.14	Yes		0.82	0.76	0.07	1.51
SCO1825	0.33	0.5	0.09	0.33	0.14	0.14	Yes		0.72	0.76	-1.06	0.51
SCO1826	-0.59	0.13	0.2	0.13	0.21	0.14	Yes		0.68	0.75	-1.11	1.74
SCO1827	0.1	-0.02	0.28	0.1	0.21	0.19	Yes		0.7	0.75	-1.21	0.15
SCO1828	0.21	-0.28	0.34	0.21	0.14	0.21	Yes		0.8	0.72	-1.2	-0.2
SCO1829	0.13		0.59	0.36	0.21	0.21	Yes		0.75	0.75	-0.72	0.23
SCO1830	0.28	0.37	-0.05	0.28	0.28	0.22	Yes		0.83	0.75	-0.83	1.37
SCO1831	0.28	0.43	-0.25	0.28	0.21	0.22	Yes		0.77	0.75	-0.77	0.41
SCO1832	0.11	-0.22	-0.12	-0.12	0.28	0.28	Yes		0.72	0.72	-0.51	1.06
SCO1833	0.22	-0.04	-0.17	-0.04	0.28	0.28	Yes		0.71	0.72	-0.81	0.35
SCO1834	0.21	0.31	0.36	0.31	0.29	0.28	Yes		0.66	0.72	-0.25	2.57
SCO1835	-0.18	0.31	0.29	0.29	0.28	0.28	Yes		0.75	0.75	-0.81	0.49
SCO1836	0.41	0.19	0.02	0.19	0.29	0.28	Yes		0.71	0.75	-0.68	0.61
SCO1838	0.41	0.36	0.05	0.36	0.31	0.28	Yes		0.78	0.75	-0.72	0.33
SCO1839	0.53	0.38	-0.93	0.38	0.31	0.28	Yes		0.53	0.76	0.5	3.41
SCO1840	0.32	0.31	0.17	0.31	0.31	0.28	Yes		0.84	0.76	-0.53	0.41
SCO1841	-0.16	0.16	0.51	0.16	0.29	0.19	Yes		0.63	0.75	-0.95	-0.39
SCO1842		0.24	0.47	0.36	0.19	0.19	Yes		0.82	0.76	-0.65	0.48
SCO1843	0.58	0.57	0.33	0.57	0.17	0.19	Yes		0.82	0.76	-0.86	0.2
SCO1844	0.28	-0.05	-0.15	-0.05	0.17	0.19	Yes		0.76	0.76	-0.94	-0.03
SCO1845	0.43	0.16	-0.56	0.16	0.16	0.17	Yes		0.78	0.76	-0.49	0.75
SCO1846	-0.88	0.14	-0.39	-0.39	0.16	0.17	Yes		0.8	0.76	-1.04	-0.43
SCO1847	-0.16	-0.33	0.23	-0.16	0.17	0.17	Yes		0.74	0.76	-0.71	1.24
SCO1848	-0.32	0.29	0.17	0.17	0.16	0.17	Yes		0.78	0.76	-0.76	0.88
SCO1849	0.53	0.37	0.37	0.37	0.16	0.17	Yes		0.81	0.76	-0.37	0.97
SCO1850	-0.19	0.16	0.84	0.16	0.16	0.17	Yes		0.73	0.76	-1.15	1.73
SCO1851	0.4	0.26	0.49	0.4	0.17	0.19	Yes		0.8	0.76	-0.44	0.93
SCO1852	0.09	0.17	0.25	0.17	0.17	0.19	Yes		0.62	0.76	-0.82	0.58
SCO1853	-0.25	-0.02	0.4	-0.02	0.19	0.17	Yes		0.71	0.76	-0.69	0.98
SCO1854	0.42	-0.02	-0.21	-0.02	0.25	0.17	Yes				-0.43	0.28
SCO1855	0.46	0.37	0.38	0.38	0.25	0.19	Yes		0.76	0.76	-0.71	0.36
SCO1856	0.48	0.19	-0.29	0.19	0.25	0.19	Yes		0.7	0.76	-0.6	0.5
SCO1857	0.18	0.78	0.43	0.43	0.19	0.19	Yes		0.73	0.76	-0.08	0.67
SCO1858	-0.01	0.25	0.46	0.25	0.19	0.19	Yes		0.77	0.76	-0.95	0.75
SCO1859	0.51	0.46	0.16	0.46	0.25	0.19	Yes		0.72	0.76	0.02	4.86
SCO1860	0.52	0.34	0.04	0.34	0.25	0.19	Yes		0.76	0.76	-0.58	0.51
SCO1861	0.41	0.19	-0.56	0.19	0.23	0.19	Yes		0.85	0.76	-1.03	-0.11
SCO1862	0.07		0.21	0.14	0.23	0.19	Yes		0.77	0.76	-0.74	-0.21
SCO1863	0.38	0.01	-0.65	0.01	0.19	0.19	Yes		0.5	0.76	-0.67	1.41
SCO1864	0.38	0.31	0.35	0.35	0.19	0.19	Yes		0.59	0.76	-0.06	0.97
SCO1865	0.11	0.23	0.37	0.23	0.19	0.19	Yes		0.89	0.76	0.64	2.52
SCO1866	0.02	0.11	0.2	0.11	0.15	0.19	Yes		0.77	0.77	0.8	2.99
SCO1867	-0.48	-0.1	0.29	-0.1	0.14	0.19	Yes		0.82	0.77	0.15	2.71
SCO1868	-0.46	-0.6	0.04	-0.46	0.14	0.19	Yes		0.77	0.76	-0.82	-0.2
SCO1869	0.28	0.35	0.15	0.28	0.15	0.19	Yes		0.85	0.77	-0.75	-0.23
SCO1870	0.35	0.35	0.24	0.35	0.14	0.15	Yes		0.72	0.77	-1.4	-0.95
SCO1871	0.15	0.01	0.24	0.15	0.14	0.15	Yes		0.73	0.77	-0.9	-0.06
SCO1872	0.14	0.14	-0.1	0.14	0.15	0.22	Yes		0.77	0.77	-0.81	0.06
SCO1873	0.08	-0.07	0.02	0.02	0.22	0.22	Yes		0.74	0.77	-0.85	0.33
SCO1874	0.2	0.22	0.55	0.22	0.22	0.21	Yes		0.71	0.77	-0.92	1.56
SCO1875	-0.17	-0.25	-0.33	-0.25	0.22	0.15	Yes		0.82	0.77	0.19	3.76
SCO1876	0.38	0.18	0.79	0.38	0.22	0.16	Yes		0.72	0.82	-0.06	2.17
SCO1878	0.23	0.51	-0.17	0.23	0.22	0.16	Yes		0.83	0.82	-1.25	-0.91
SCO1879	0.47	0.34	0.28	0.34	0.22	0.21	Yes		0.83	0.82	-0.36	0.73
SCO1880	0.13	-0.07	-0.3	-0.07	0.22	0.21	Yes		0.84	0.82	-1.5	-0.62
SCO1881	0.32	0.41	0.02	0.32	0.21	0.19	Yes		0.72	0.82	-1.19	-0.32
SCO1882	0.52	0.36	-0.62	0.36	0.21	0.19	Yes		0.83	0.82	-1.2	-0.15
SCO1883	-0.08	0.3	-0.64	-0.08	0.21	0.21	Yes				-0.99	-0.31
SCO1884	0.51	0.21	0.16	0.21	0.21	0.21	Yes		0.84	0.82	-0.5	2.51
SCO1885	-0.12	0.1	0.05	0.05	0.19	0.19	Yes		0.86	0.82	-1.04	-0.17
SCO1886	0.16	0.15	0.29	0.16	0.19	0.2	Yes		0.84	0.81	-1.21	-0.7
SCO1887	-0.1	-0.22	-0.18	-0.18	0.19	0.19	Yes		0.81	0.83	-1.44	-0.85
SCO1888	0.59	0.26	-0.23	0.26	0.16	0.16	Yes		0.84	0.83	-1.05	0.15
SCO1889	0.46	0.42	0.19	0.42	0.16	0.16	Yes		0.84	0.83	-1.1	-0.15
SCO1890	0.22	0.19	-0.11	0.19	0.16	0.19	Yes		0.76	0.83	-0.99	-0.31
SCO1892	0.04	0.05	-0.46	0.04	0.16	0.19	Yes		0.74	0.83	-0.52	0.31
SCO1893	0.23	0.38	0.13	0.23	0.1	0.16	Yes		0.76	0.82	-0.09	1.76
SCO1894	-0.23	0.17	0.1	0.1	0.19	0.19	Yes		0.78	0.82	-1.2	-0.23
SCO1895	0.19	0.01	0.03	0.03	0.19	0.19	Yes		0.78	0.82	-1.32	-0.74
SCO1896	-0.02	0.2	0.27	0.2	0.19	0.19	Yes		0.84	0.81	-1.03	-0.58
SCO1897	0.32	-0.02	0.08	0.08	0.1	0.2	Yes		0.82	0.82	-1.1	-0.39
SCO1898	0.47	-0.4	0.1	0.1	0.2	0.23	Yes		0.86	0.81	-1.42	-0.85
SCO1899	0.51	0.4	-0.52	0.4	0.2	0.23	Yes		0.84	0.81	-1.01	0.2
SCO1900	0.25	-0.05	0.4	0.25	0.2	0.23	Yes		0.82	0.81	-0.79	1.38
SCO1901	0.34	0.3	0.31	0.31	0.25	0.23	Yes		0.87	0.81	0.02	4.04
SCO1902	-0.33	0.07	0.65	0.07	0.31	0.25	Yes		0.63	0.81	-0.6	0.27
SCO1904	0.59	0.57	0.69	0.59	0.31	0.25	Yes		0.66	0.81	-0.47	0.5
SCO1905	0.6	0.6	0.17	0.6	0.33	0.25	Yes		0.81	0.81	0.05	3.05
SCO1906	0.5	0.01	-0.04	0.01	0.31	0.25	Yes		0.87	0.81	0.37	3.21
SCO1907	0.59	0.41	0.29	0.41	0.33	0.29	Yes		0.81	0.81	0.2	0.9
SCO1908	0.63	0.29	0.33	0.33	0.33	0.29	Yes		0.85	0.8	-0.39	2.77
SCO1909	0.29	0.09	0.29	0.29	0.33	0.29	Yes		0.8	0.8	-0.7	1.81
SCO1911	0.36	0.15	0.33	0.33	0.29	0.25	Yes		0.62	0.8	-0.19	2.83
SCO1912	-0.23	-0.31	-0.24	-0.24	0.29	0.21	Yes		0.74	0.8	-1.19	0.1
SCO1913	0.15	0.6	0.42	0.42	0.29	0.21	Yes		0.76	0.8	-0.09	1.54
SCO1914	-0.38	-0.19	-0.17	-0.19	0.21	0.29	Yes		0.8	0.8	-0.32	1.22
SCO1915	0.21	0.31	-0.08	0.21	-0.02	0.29	Yes		0.73	0.8	-1.37	-0.84
SCO1916	-0.11	-0.16	0.12	-0.11	-0.06	0.21	Yes		0.87	0.8	0.19	1.49
SCO1917	0.32	0.47	0.75	0.47	-0.06	0.21	Yes		0.79	0.79	-0.56	1.22
SCO1918	0.15	-0.08	-0.06	-0.06	-0.02	0.08	Yes		0.76	0.79	-0.58	0.27
SCO1919	0.75	-0.07	-0.02	-0.02	-0.02	0.08	Yes				-0.01	2.02
SCO1920	-0.13	0.09	-0.26	-0.13	-0.02	0.08	Yes		0.82	0.78	0.27	1.84
SCO1921	-0.54	-0.23	0.08	-0.23	-0.06	0.08	Yes		0.84	0.78	0.78	2.66
SCO1922	0.42	0.65	0.27	0.42	-0.02	0.08	Yes		0.86	0.78	1.31	2.51
SCO1923	0.5	0.52	0.53	0.52	-0.02	0.08	Yes		0.73	0.79	2.02	3.18
SCO1924	0.12	0.47	0.43	0.43	0.08	0.19	Yes		0.88	0.79	0.87	2.42
SCO1925	-0.24	0.07	-0.31	-0.24	0.19	0.08	Yes		0.88	0.78	0.87	2.61
SCO1926	-0.62	-0.27	0	-0.27	0.19	0.19	Yes		0.65	0.79	-0.25	0.93
SCO1927	0.32	0.08	-0.14	0.08	0.27	0.1	Yes		0.78	0.79	-0.9	0.56
SCO1928	-0.13	0.19	0.31	0.19	0.2	0.1	Yes		0.84	0.8	-0.73	0.54
SCO1929	0.37	0.67	0.49	0.49	0.19	0.19	Yes		0.74	0.8	-0.44	0.75
SCO1930	0.27	0.27	0.44	0.27	0.19	0.19	Yes		0.78	0.79	-0.39	0.36
SCO1931	-0.06	0.01	-0.59	-0.06	0.19	0.19	Yes		0.75	0.78	-1.08	-0.06
SCO1932	0.27	0.21	0.27	0.27	0.19	0.19	Yes		0.8	0.78	-1.45	-0.99
SCO1933	0.26	0.2	-0.6	0.2	0.2	0.1	Yes		0.73	0.78	-0.84	0
SCO1934	-0.57	0.1	0.02	0.02	0.2	0.09	Yes		0.72	0.78	-0.64	0.27
SCO1935	0.03	0.23	0.56	0.23	0.1	0.09	Yes		0.84	0.78	0.39	1.88
SCO1936	0.24	0.1	-0.19	0.1	0.1	0.1	Yes		0.86	0.78	0.18	1.73
SCO1937	0.49	0.25	0.28	0.28	0.09	0.1	Yes				0.34	1.43
SCO1938	-0.02	0.08	0.53	0.08	0.08	0.1	Yes		0.79	0.79	-0.35	1.04
SCO1939	-0.17	0.08	0.11	0.08	0.09	0.1	Yes		0.75	0.79	-0.07	1.37
SCO1940	0.56	0.6	0.24	0.56	0.08	0.12	Yes		0.71	0.8	-0.77	1.14
SCO1941	-0.11	0.24	0.08	0.08	0.08	0.1	Yes				-0.58	-0.11
SCO1942	-0.79	0.09	0.19	0.09	0.09	0.1	Yes		0.82	0.8	-0.21	0.72
SCO1943	0.16	-0.08	0.05	0.05	0.09	0.1	Yes		0.67	0.79	0.37	1.41
SCO1944	0.55	0.24	0.03	0.24	0.12	0.09	Yes		0.6	0.8	0.56	1.81
SCO1945	0.24	-0.16	-0.13	-0.13	0.12	0.09	Yes		0.91	0.8	0.5	2.29
SCO1946	0.49	0.49	0.37	0.49	0.12	0.12	Yes		0.84	0.79	1.05	2.35
SCO1947	0.19	0.18	0.21	0.19	0.12	0.09	Yes		0.88	0.79	3.27	4.82
SCO1948	-0.13	0.17	0.12	0.12	0.12	0.09	Yes		0.84	0.75	-1.29	0.13
SCO1949	-1.16	0.37	0.14	0.14	0.14	0.09	Yes		0.56	0.75	-0.56	0.11
SCO1950	0.13	-0.28	-0.08	-0.08	0.14	0.09	Yes		0.81	0.74	0.94	3.58
SCO1951	0.41	0.33	-0.09	0.33	0.14	0.12	Yes		0.65	0.77	-0.84	-0.45
SCO1952	0.02	-0.01	-0.38	-0.01	0.12	0.12	Yes		0.79	0.77	-0.93	0.25
SCO1953	0.52	0.02	-0.27	0.02	0.03	0.14	Yes		0.8	0.78	-0.78	0.78
SCO1954	0.4	0.31	0.5	0.4	0.03	0.12	Yes		0.68	0.78	-1.03	-0.05
SCO1955	-0.22	0.19	0.31	0.19	0.03	0.14	Yes		0.7	0.77	-0.93	-0.3
SCO1956	0.02	-0.05	0.53	0.02	0.1	0.12	Yes		0.72	0.77	-1.05	-0.34
SCO1957	-0.09	-0.33	0.13	-0.09	0.1	0.12	Yes		0.74	0.77	-1.25	-0.1
SCO1958	0.26	0.03	-0.65	0.03	0.1	0.1	Yes		0.87	0.76	-0.64	0.04
SCO1959	0.32	0.2	-0.11	0.2	0.19	0.1	Yes		0.64	0.77	-0.28	0.41
SCO1960	0.41	0.35	-0.06	0.35	0.1	0.1	Yes		0.77	0.76	-0.14	1.13
SCO1961	0.1	0.38	0.07	0.1	0.1	0.1	Yes		0.82	0.76	-0.86	0.27
SCO1962	0.47	0.79	0.5	0.5	0.1	0.1	Yes		0.78	0.75	-0.49	3.05
SCO1963	-0.39	-0.42		-0.4	0.2	0.1	Yes		0.74	0.74	-0.29	1.3
SCO1964	0.15	0.44	0.61	0.44	0.2	0.1	Yes		0.74	0.74	0.45	1.52
SCO1965	0.78	0.1	0.03	0.1	0.1	0.1	Yes		0.83	0.74	0.86	2.44
SCO1966	0.32	0.17	0.51	0.32	0.1	0.19	Yes				-1	-0.43
SCO1967	-0.45	-0.12	-0.01	-0.12	0.1	0.19	Yes		0.78	0.74	-1.13	-0.34
SCO1968	0.32	0.26	0.22	0.26	0.1	0.19	Yes		0.76	0.74	1.59	5.24
SCO1969	0.84	-0.21	-0.15	-0.15	0.19	0.19	Yes		0.79	0.74	0.28	2.88
SCO1970	0.02	0.03	-0.01	0.02	0.19	0.14	Yes		0.75	0.74	-1	-0.34
SCO1971	0.66	0.37	-0.09	0.37	0.19	0.14	Yes		0.72	0.74	-0.48	0.7
SCO1972	0.39	-0.02	-0.4	-0.02	0.14	0.14	Yes		0.69	0.74	-0.96	0.56
SCO1973	0.42	0.19	-0.23	0.19	0.19	0.19	Yes		0.68	0.74	-0.93	-0.6
SCO1974	0.39	0.48	0.64	0.48	0.14	0.14	Yes				-0.81	0.04
SCO1975	0.34	0.24	-0.48	0.24	0.14	0.19	Yes		0.66	0.74	-0.82	-0.03
SCO1976	0.27	0.14	-0.2	0.14	0.19	0.14	Yes		0.74	0.74	-1	1
SCO1977	0.09	0.18	-0.36	0.09	0.19	0.19	Yes		0.71	0.74	-0.66	0.63
SCO1978	0.14	0.5	0.22	0.22	0.19	0.14	Yes		0.74	0.73	-0.19	1.36
SCO1979	0.09	0.14	0.1	0.1	0.14	0.19	Yes				-1.13	-0.66
SCO1980	0.09	0.47	0.45	0.45	0.14	0.18	Yes		0.57	0.73	-0.59	0.22
SCO1981	0.38	0.58	0.35	0.38	0.11	0.19	Yes		0.63	0.73	-0.07	1.46
SCO1982	-0.11	-0.18	0.47	-0.11	0.14	0.18	Yes		0.6	0.73	-1.28	-0.19
SCO1983	0.18	0.26	0.65	0.26	0.14	0.17	Yes		0.73	0.73	-1.33	-1
SCO1984	-0.28	-0.05	0.37	-0.05	0.18	0.17	Yes		0.75	0.73	-1.19	-0.47
SCO1985	0.46	0.34	0.42	0.42	0.19	0.17	Yes		0.74	0.73	-0.71	1.29
SCO1986	0.18	0	0.11	0.11	0.18	0.17	Yes		0.77	0.73	-1.06	0.15
SCO1987	0.61	0.14	-0.54	0.14	0.17	0.17	Yes				-0.69	-0.01
SCO1988	0.16	0.38	0.36	0.36	0.18	0.18	Yes		0.73	0.73	-0.19	3.5
SCO1989	0.55	0.18	-0.37	0.18	0.17	0.18	Yes		0.78	0.73	-0.55	2.78
SCO1990	-0.42	0.21	0.19	0.19	0.17	0.18	Yes		0.8	0.73	-0.76	1.17
SCO1991	0.33	-0.12	-0.37	-0.12	0.17	0.18	Yes		0.71	0.73	-0.85	0.17
SCO1992	0	0.17	0.19	0.17	0.18	0.18	Yes		0.7	0.74	-1.19	-0.42
SCO1993	0.14	0.39	0.6	0.39	0.18	0.18	Yes		0.67	0.74	-0.38	0.9
SCO1994	-0.08	0.18	0.15	0.15	0.18	0.18	Yes		0.62	0.74	-1.22	-0.93
SCO1995	-0.33	0	0.04	0	0.19	0.18	Yes		0.71	0.74	-0.77	-0.35
SCO1996	0.63	0.26	0.53	0.53	0.17	0.18	Yes		0.74	0.75	-0.69	0.71
SCO1997	0.37	0.32	0.5	0.37	0.29	0.18	Yes		0.8	0.74	-0.03	3.26
SCO1998	-0.07	0.01	-0.03	-0.03	0.29	0.18	Yes		0.81	0.74	3.09	5.07
SCO1999	0.13	0.39	0.36	0.36	0.21	0.17	Yes		0.83	0.74	-1.16	-0.04
SCO2000	0.53	0.4	0.56	0.53	0.21	0.17	Yes		0.69	0.74	-0.34	2.14
SCO2001	0.09	-0.16	-0.14	-0.14	0.21	0.21	Yes		0.79	0.75	-0.4	0.62
SCO2002	0.49	0.29	0.24	0.29	0.21	0.23	Yes		0.66	0.77	0	1.61
SCO2003	0.37	-0.1	-0.13	-0.1	-0.03	0.21	Yes		0.84	0.79	-0.47	0.86
SCO2004	0.21	-0.02	0.35	0.21	0.21	0.23	Yes		0.8	0.8	-0.68	1.86
SCO2005	-0.07	-0.17	-0.66	-0.17	0.21	0.23	Yes		0.75	0.8	-0.59	6.28
SCO2006	0.08	-0.23	-0.18	-0.18	0.21	0.21	Yes		0.55	0.8	-0.97	-0.32
SCO2007	0.41	0.06	0.4	0.4	0.21	0.21	Yes		0.57	0.81	-0.78	0.68
SCO2008	-0.17	-0.08	0.31	-0.08	0.21	0.21	Yes		0.84	0.8	1.97	5.31
SCO2009	0.49	0.57	0.19	0.49	0.21	0.21	Yes		0.77	0.8	1.59	3.94
SCO2010	0.14	0.46	0.23	0.23	0.21	0.21	Yes		0.83	0.81	1.01	2.4
SCO2011	0.54	0.27	-0.42	0.27	0.23	0.21	Yes		0.81	0.81	0.53	2.03
SCO2012	-0.24	0.03	-0.59	-0.24	0.23	0.19	Yes		0.88	0.81	0.47	1.99
SCO2013	0.24	0.51	0.5	0.5	0.21	0.21	Yes		0.82	0.81	-0.37	0.88
SCO2014	0.21	-0.03	0.62	0.21	0.23	0.19	Yes		0.78	0.81	1.37	2.87
SCO2015	0.56	0.15	-0.57	0.15	0.21	0.19	Yes		0.83	0.82	-0.08	2.86
SCO2016	0.2	0.37	0.23	0.23	0.19	0.21	Yes		0.83	0.82	-1.12	-0.59
SCO2017	-0.04	0.03	0.34	0.03	0.19	0.19	Yes		0.8	0.82	-0.95	-0.12
SCO2018	0.19	0.4	0.43	0.4	0.15	0.19	Yes				-0.23	0.31
SCO2019	0.32	0.03	-0.26	0.03	0.15	0.15	Yes		0.84	0.82	-0.91	0.11
SCO2020	0.31	0.19	0.06	0.19	0.14	0.15	Yes		0.78	0.81	-0.98	-0.23
SCO2021	0.27	0.38	0.33	0.33	0.14	0.19	Yes		0.77	0.81	-0.68	3.07
SCO2022	-0.05	-0.08	-0.64	-0.08	0.14	0.19	Yes		0.81	0.81	-0.91	0.05
SCO2023	-0.03	-0.04	0.02	-0.03	0.04	0.15	Yes				-1.57	-0.96
SCO2024	0.28	0.36	0.33	0.33	0.04	0.19	Yes		0.82	0.8	-0.59	-0.13
SCO2025	0.35	-0.11	-0.07	-0.07	0.19	0.14	Yes		0.86	0.8	-0.6	1.52
SCO2026	0.31	0.28	0.27	0.28	0.21	0.19	Yes		0.89	0.8	-0.18	1.74
SCO2027	0.51	0.04	0.02	0.04	0.06	0.21	Yes		0.79	0.8	-0.83	-0.08
SCO2028	0.06	-0.33	0	0	0.21	0.19	Yes		0.66	0.8	-0.81	1.41
SCO2029	0.21	-0.09	0.39	0.21	0.21	0.19	Yes		0.75	0.79	-0.8	0.59
SCO2030	0.49	0.43	0.36	0.43	0.21	0.2	Yes		0.79	0.79	-0.72	3.86
SCO2031	0.21	0.33	0.38	0.33	0.28	0.16	Yes		0.77	0.79	-0.69	0.26
SCO2032	0.03	0.06	0.52	0.06	0.21	0.16	Yes		0.83	0.8	-0.92	1.54
SCO2033	0.66	0.36	-0.14	0.36	0.21	0.16	Yes		0.78	0.79	-0.86	0.05
SCO2034	0.14	0.09	0.51	0.14	0.21	0.14	Yes		0.79	0.79	-0.69	0.04
SCO2035	0	0.49	0.33	0.33	0.2	0.14	Yes		0.8	0.79	-1.23	-0.83
SCO2036	0.53	0.43	0.46	0.46	0.16	0.14	Yes		0.86	0.79	-0.35	1.01
SCO2037	-0.26	-0.2	-0.11	-0.2	0.14	0.14	Yes		0.85	0.79	-0.68	0.1
SCO2039	0.16	0.22	0.05	0.16	0.14	0.16	Yes		0.83	0.79	-1.06	-0.47
SCO2040	0.22	-0.05	0.2	0.2	0.13	0.16	Yes		0.74	0.79	0.01	2.46
SCO2041	0.05	0.17		0.11	0.13	0.14	Yes		0.83	0.8	-0.64	0.3
SCO2042	-0.03	-0.31	-0.42	-0.31	0.11	0.14	Yes		0.76	0.8	1.46	4
SCO2043	0.63	-0.09	-0.01	-0.01	0.11	0.16	Yes		0.87	0.81	-0.73	0.91
SCO2044	-0.15	0.14	0.13	0.13	0.13	0.14	Yes		0.81	0.81	-0.58	0.78
SCO2045	-0.1	0	0.3	0	0.11	0.13	Yes		0.77	0.83	0.13	1.26
SCO2046	0.51	0.36	-0.21	0.36	0.11	0.13	Yes		0.74	0.81	-0.33	0.54
SCO2047	0.39	0.07	-0.24	0.07	0.13	0.13	Yes		0.79	0.8	-0.96	-0.03
SCO2048	0.11	0.29	0.16	0.16	0.13	0.16	Yes		0.84	0.8	-0.49	1.71
SCO2049	0.05	0.35	0.17	0.17	0.13	0.16	Yes		0.61	0.8	-1	-0.26
SCO2050	0.09	0.3	-0.28	0.09	0.16	0.16	Yes		0.84	0.8	-0.54	0.13
SCO2051	0.54	0.54	0.01	0.54	0.17	0.16	Yes		0.84	0.79	-0.55	0.47
SCO2052	0.75	0.44	-0.68	0.44	0.17	0.16	Yes		0.86	0.8	-0.04	1.14
SCO2053	0.57	0.02	-0.12	0.02	0.3	0.17	Yes		0.8	0.79	-0.36	0.07
[truncated: 5,599 more rows]
